# Supplementary material for: Common Variants at 9p21 and 8q22 Are Associated with Increased Susceptibility to Optic Nerve Degeneration in Glaucoma
Source: PLoS Genet. 2012 Apr 26;8(4):e1002654. doi: 10.1371/journal.pgen.1002654 (PMC3343074; doi:10.1371/journal.pgen.1002654)
Supplement: Table S4 — Association results from the NEIGHBOR-GLAUGEN meta-analysis for SNPs located in genomic regions previously associated with optic nerve parameters. Alleles 1 and 2 are listed alphabetically. P values and OR (odds ratio) are listed for POAG (primary open angle glaucoma) overall as well as for HPG (high pressure glaucoma) and NPG (normal pressure glaucoma). The effect allele is the minor allele. The direction column refers to the direction of effect in the individual GLAUGEN and NEIGHBOR datasets. The GLAUGEN direction is listed first and the NEIGHBOR direction is listed second. A minus sign signifies an OR less than one while a plus sign indicates an OR greater than one. (XLSX) [file pgen.1002654.s015.xlsx]

## Sheet: ATOH7
MarkerName	Allele1	Allele2	P-value-overall	OR-overall	P-value-HPG	OR-HPG	P-value-NPG	OR-NPG	Direction	Gene	Location	5'gene	5'dist(kb)	3'gene	3'dist(kb)	CHR	BP
rs10998023	a	g	0.7193	1.016	0.8328	0.988	0.4767	1.054	-+	0	Intergenic	MYPN	0.823	ATOH7	17.785	10	69642602
rs765958	a	g	0.2025	0.95	0.1921	0.933	0.9486	1.005	--	0	Intergenic	MYPN	1.553	ATOH7	17.055	10	69643332
rs2394462	a	g	0.1465	0.915	0.3472	0.921	0.4502	0.913	?-	0	Intergenic	MYPN	9.97	ATOH7	8.638	10	69651749
rs1867567	a	g	0.2946	1.044	0.226	1.067	0.9923	0.999	++	0	Intergenic	MYPN	11.354	ATOH7	7.254	10	69653133
rs7916697	a	g	0.128	0.932	0.1342	0.913	0.6988	1.031	--	ATOH7	Exon	in	0	in	0	10	69661859
rs2289804	a	g	0.4315	1.066	0.1885	1.152	0.8602	0.976	++	0	Intergenic	ATOH7	1.177	PBLD	49.384	10	69663038
rs3858145	a	g	0.4255	1.037	0.386	1.053	0.6686	0.967	-+	0	Intergenic	ATOH7	19.983	PBLD	30.578	10	69681844
rs17231602	a	g	0.0491	0.891	0.3219	0.926	0.9025	1.013	--	0	Intergenic	ATOH7	20.434	PBLD	30.127	10	69682295
rs12571093	a	g	0.1069	0.915	0.1631	0.905	0.7775	1.027	--	0	Intergenic	ATOH7	27.516	PBLD	23.045	10	69689377
rs2241970	a	g	0.1101	1.091	0.1672	1.104	0.7744	0.973	++	0	Intergenic	ATOH7	39.212	PBLD	11.349	10	69701073

## Sheet: RFTN1
MarkerName	Allele1	Allele2	P-value-overall	OR-overall	P-value-HPG	OR-HPG	P-value-NPG	OR-NPG	Direction	Gene	Location	5'gene	5'dist(kb)	3'gene	3'dist(kb)	CHR	BP
rs483682	a	g	0.3426	0.96	0.6382	0.974	0.07518	0.876	-+	OXNAD1, RFTN1	Intron	RFTN1	0.259	RFTN1	3.056	3	16340227
rs581152	a	g	0.5954	0.977	0.6702	0.976	0.3241	0.929	-+	OXNAD1, RFTN1	Intron	RFTN1	2.292	OXNAD1	7.943	3	16345679
rs1607226	a	g	0.2108	1.081	0.679	1.034	0.4849	1.08	-+	OXNAD1, RFTN1	Intron	RFTN1	5.188	OXNAD1	5.047	3	16348575
rs690555	a	g	0.6822	0.983	0.6379	0.974	0.2396	0.916	--	OXNAD1, RFTN1	Intron	RFTN1	8.281	OXNAD1	1.954	3	16351668
rs869120	a	g	0.5699	1.024	0.3873	1.047	0.2716	1.082	++	RFTN1	Intron	OXNAD1	0.064	RFTN1	20.508	3	16353934
rs938337	a	g	0.5459	0.94	0.3467	0.882	0.513	1.119	--	RFTN1	Intron	OXNAD1	2.468	RFTN1	18.104	3	16356338
rs574691	a	g	0.5724	1.04	0.6019	1.049	0.6454	1.059	+-	RFTN1	Intron	OXNAD1	2.759	RFTN1	17.813	3	16356629
rs1060699	a	g	0.9704	0.998	0.8748	1.013	0.6184	0.946	-+	RFTN1	Intron	OXNAD1	6.529	RFTN1	14.043	3	16360399
rs690023	a	g	0.6467	0.981	0.6846	0.978	0.2037	0.914	-+	RFTN1	Intron	OXNAD1	7.488	RFTN1	13.084	3	16361358
rs542591	a	c	0.2179	1.072	0.2562	1.095	0.502	1.077	?+	RFTN1	Intron	OXNAD1	13.042	RFTN1	7.53	3	16366912
rs690037	a	g	0.2894	0.958	0.5868	0.971	0.1754	0.909	-+	RFTN1	Intron	OXNAD1	16.802	RFTN1	3.77	3	16370672
rs6787251	a	g	0.2229	0.939	0.5215	0.957	0.3377	0.919	-+	RFTN1	Intron	RFTN1	1.233	RFTN1	10.795	3	16375791
rs690014	a	g	0.008539	0.898	0.4471	0.96	0.113	0.892	--	RFTN1	Intron	RFTN1	3.005	RFTN1	9.023	3	16377563
rs690343	a	g	0.08065	1.075	0.7162	1.02	0.1388	1.112	+-	RFTN1	Intron	RFTN1	4.212	RFTN1	7.816	3	16378770
rs574141	a	g	0.2467	1.053	0.5285	0.964	0.9354	0.994	--	RFTN1	Intron	RFTN1	6.186	RFTN1	5.842	3	16380744
rs11916806	a	g	0.3004	0.926	0.7735	0.972	0.8202	0.972	-+	RFTN1	Intron	RFTN1	6.314	RFTN1	5.714	3	16380872
rs12635698	a	g	0.1311	1.097	0.4922	0.947	0.04106	1.25	--	RFTN1	Intron	RFTN1	8.935	RFTN1	3.093	3	16383493
rs553681	a	g	0.01426	1.106	0.6497	1.025	0.02441	1.177	++	RFTN1	Intron	RFTN1	9.111	RFTN1	2.917	3	16383669
rs689953	a	g	0.02554	1.096	0.1503	1.081	0.1635	1.106	++	RFTN1	Intron	RFTN1	9.224	RFTN1	2.804	3	16383782
rs556322	a	g	0.3559	0.961	0.4935	1.039	0.1748	0.903	++	RFTN1	Intron	RFTN1	9.395	RFTN1	2.633	3	16383953
rs689662	a	g	0.1628	1.06	0.3305	1.055	0.4179	1.061	++	RFTN1	Intron	RFTN1	2.412	RFTN1	5.026	3	16389202
rs493733	a	c	0.06828	0.928	0.74	0.982	0.09846	0.887	+-	RFTN1	Intron	RFTN1	5.769	RFTN1	1.669	3	16392559
rs689960	a	g	0.1838	0.945	0.3101	0.946	0.7107	0.973	--	RFTN1	Intron	RFTN1	6.426	RFTN1	1.012	3	16393216
rs9310496	a	g	0.1499	1.072	0.07232	1.12	0.2135	1.107	+-	RFTN1	Intron	RFTN1	3.38	RFTN1	27.892	3	16397993
rs1464171	a	c	0.06752	0.922	0.2354	0.934	0.0456	0.858	-+	RFTN1	Intron	RFTN1	4.399	RFTN1	26.873	3	16399012
rs548740	a	g	0.4625	0.968	0.4538	0.957	0.6079	0.961	-+	RFTN1	Intron	RFTN1	5.512	RFTN1	25.76	3	16400125
rs690219	a	c	0.2675	0.955	0.5997	0.972	0.148	0.9	-+	RFTN1	Intron	RFTN1	5.74	RFTN1	25.532	3	16400353
rs471336	a	g	0.2078	1.056	0.1039	1.096	0.1461	1.114	++	RFTN1	Intron	RFTN1	6.818	RFTN1	24.454	3	16401431
rs842486	a	g	0.2947	1.045	0.6447	1.026	0.17	1.105	+-	RFTN1	Intron	RFTN1	7.906	RFTN1	23.366	3	16402519
rs12629276	a	g	0.4224	1.042	0.3589	1.063	0.3574	1.087	++	RFTN1	Intron	RFTN1	8.872	RFTN1	22.4	3	16403485
rs712877	a	g	0.9663	0.997	0.9209	1.009	0.6007	0.94	+-	RFTN1	Intron	RFTN1	8.984	RFTN1	22.288	3	16403597
rs690403	a	g	0.5809	1.041	0.4575	1.073	0.6742	1.055	++	RFTN1	Intron	RFTN1	12.868	RFTN1	18.404	3	16407481
rs7624893	a	g	0.4923	1.043	0.2942	1.087	0.4234	1.091	++	RFTN1	Intron	RFTN1	13.692	RFTN1	17.58	3	16408305
rs11714754	a	c	0.08161	1.163	0.03678	1.276	0.4252	0.891	++	RFTN1	Intron	RFTN1	15.294	RFTN1	15.978	3	16409907
rs12488145	a	c	0.8227	0.99	0.9015	1.007	0.8067	1.019	-+	RFTN1	Intron	RFTN1	17.116	RFTN1	14.156	3	16411729
rs842488	a	g	0.3021	0.95	0.8347	0.985	0.6998	1.039	?-	RFTN1	Intron	RFTN1	17.778	RFTN1	13.494	3	16412391
rs11128790	a	g	0.07467	0.888	0.2324	0.901	0.3405	0.895	--	RFTN1	Intron	RFTN1	19.631	RFTN1	11.641	3	16414244
rs6442600	a	g	0.9578	1.002	0.5234	0.967	0.7849	0.981	-+	RFTN1	Intron	RFTN1	21.819	RFTN1	9.453	3	16416432
rs6798967	a	g	0.4626	0.97	0.9792	0.999	0.8023	1.018	+-	RFTN1	Intron	RFTN1	24.972	RFTN1	6.3	3	16419585
rs1546650	a	g	0.4231	1.033	0.6278	1.026	0.5779	0.961	++	RFTN1	Intron	RFTN1	31.263	RFTN1	0.009	3	16425876
rs12486361	a	g	0.4228	1.033	0.7433	1.017	0.7965	0.982	+-	RFTN1	Intron	RFTN1	4.72	RFTN1	19.647	3	16430714
rs7626299	a	g	0.8285	0.99	0.3511	1.056	0.6864	0.968	++	RFTN1	Intron	RFTN1	7.939	RFTN1	16.428	3	16433933
rs12492816	a	c	0.1913	1.092	0.2369	1.111	0.4853	1.086	++	RFTN1	Intron	RFTN1	8.078	RFTN1	16.289	3	16434072
rs17042252	a	g	0.4756	1.035	0.314	1.064	0.7065	1.033	-+	RFTN1	Intron	RFTN1	9.78	RFTN1	14.587	3	16435774
rs7632675	a	g	0.06944	0.903	0.3857	0.939	0.297	0.902	--	RFTN1	Intron	RFTN1	10.073	RFTN1	14.294	3	16436067
rs17042260	a	g	0.2673	1.104	0.6588	0.951	0.1669	1.253	-+	RFTN1	Intron	RFTN1	19.135	RFTN1	5.232	3	16445129
rs17042262	a	g	0.0687	0.901	0.3554	0.933	0.177	0.873	--	RFTN1	Intron	RFTN1	19.207	RFTN1	5.16	3	16445201
rs11720129	a	g	0.9632	1.004	0.7853	0.966	0.4971	1.121	?-	RFTN1	Intron	RFTN1	21.774	RFTN1	2.593	3	16447768
rs4685337	a	g	0.4476	0.969	0.8878	1.008	0.7513	0.978	+-	RFTN1	Intron	RFTN1	23.342	RFTN1	1.025	3	16449336
rs17272509	a	c	0.9029	0.992	0.8931	1.012	0.7429	1.039	+-	RFTN1	Intron	RFTN1	3.315	RFTN1	45.393	3	16453863
rs9817739	a	g	0.7177	1.023	0.006951	0.782	0.1574	1.186	?-	RFTN1	Intron	RFTN1	5.283	RFTN1	43.425	3	16455831
rs7644810	a	g	0.239	1.053	0.2851	1.062	0.08908	1.139	+-	RFTN1	Intron	RFTN1	9.675	RFTN1	39.033	3	16460223
rs9867980	a	g	0.4123	0.961	0.5196	0.96	0.07803	0.857	-+	RFTN1	Intron	RFTN1	16.354	RFTN1	32.354	3	16466902
rs11706034	a	g	0.5611	1.035	0.2649	1.091	0.4424	1.084	++	RFTN1	Intron	RFTN1	16.411	RFTN1	32.297	3	16466959
rs2163021	a	g	0.5341	0.948	0.5681	1.066	0.1922	0.815	-+	RFTN1	Intron	RFTN1	20.546	RFTN1	28.162	3	16471094
rs11710881	a	g	0.524	0.965	0.8449	0.986	0.323	0.908	-+	RFTN1	Intron	RFTN1	23.459	RFTN1	25.249	3	16474007
rs12487874	a	c	0.004804	1.146	0.3066	1.066	0.005026	1.265	++	RFTN1	Intron	RFTN1	31.121	RFTN1	17.587	3	16481669
rs1517520	a	g	0.2237	0.861	0.1931	0.81	0.7501	0.938	--	RFTN1	Intron	RFTN1	31.781	RFTN1	16.927	3	16482329
rs6767890	a	g	0.4423	1.046	0.2271	1.097	0.6939	1.041	++	RFTN1	Intron	RFTN1	32.513	RFTN1	16.195	3	16483061
rs9848484	a	g	0.5664	0.969	0.6509	1.033	0.7231	0.965	+-	RFTN1	Intron	RFTN1	40.558	RFTN1	8.15	3	16491106
rs7621664	a	g	0.7695	0.982	0.6948	1.032	0.8109	1.027	++	RFTN1	Intron	RFTN1	42.726	RFTN1	5.982	3	16493274
rs11128791	a	g	0.1924	0.948	0.0697	0.908	0.04254	0.861	--	RFTN1	Intron	RFTN1	44.891	RFTN1	3.817	3	16495439
rs10865744	a	g	0.6182	1.036	0.657	0.959	0.8136	1.03	+-	RFTN1	Intron	RFTN1	7.78	RFTN1	3.099	3	16507136
rs10454232	a	g	0.3587	0.954	0.9495	0.996	0.8724	1.015	+-	RFTN1	Intron	RFTN1	10.745	RFTN1	0.134	3	16510101
rs13087074	a	g	0.2437	0.952	0.3418	1.053	0.6547	0.967	0	RFTN1	Intron	RFTN1	2.944	RFTN1	16.62	3	16513332
rs17272530	a	g	0.2993	0.959	0.5343	1.033	0.8525	0.987	+-	RFTN1	Intron	RFTN1	7.938	RFTN1	11.626	3	16518326
rs2881512	a	g	0.3165	1.042	0.5081	0.966	0.8882	1.01	-+	RFTN1	Intron	RFTN1	8.599	RFTN1	10.965	3	16518987
rs9990208	a	g	0.8502	1.013	0.4803	0.937	0.521	1.081	--	RFTN1	Intron	RFTN1	10.702	RFTN1	8.862	3	16521090
rs9859948	a	g	0.224	0.952	0.918	1.006	0.6729	0.97	+-	RFTN1	Intron	RFTN1	13.376	RFTN1	6.188	3	16523764
rs2881514	a	g	0.3019	1.043	0.8515	0.99	0.8589	1.013	-+	RFTN1	Intron	RFTN1	18.296	RFTN1	1.268	3	16528684
rs1529513	a	g	0.06004	0.9	0.204	0.911	0.04061	0.816	--	0	Intergenic	RFTN1	7.784	BC034913	14.82	3	16538010
rs9310499	a	g	0.2239	1.056	0.7939	1.015	0.7277	1.028	-+	0	Intergenic	RFTN1	8.651	BC034913	13.953	3	16538877
rs6774181	a	g	0.07875	1.076	0.6434	1.025	0.4178	1.061	++	0	Intergenic	RFTN1	14.524	BC034913	8.08	3	16544750
rs9865882	a	g	0.1174	0.929	0.7744	1.018	0.2516	0.908	++	0	Intergenic	RFTN1	15.37	BC034913	7.234	3	16545596

## Sheet: CDC7TGFBR3
MarkerName	Allele1	Allele2	P-value-overall	OR-overall	P-value-HPG	OR-HPG	P-value-NPG	OR-NPG	Direction	Gene	Location	5'gene	5'dist(kb)	3'gene	3'dist(kb)	CHR	BP
rs10875171	a	c	0.9069	0.993	0.7883	1.023	0.2812	0.88	?+	0	Intergenic	HFM1	5.079	CDC7	90.938	1	91648093
rs499044	a	g	0.5401	0.961	0.1656	1.129	0.1725	0.86	++	0	Intergenic	HFM1	26.81	CDC7	69.207	1	91669824
rs7543411	a	c	0.7228	0.986	0.2863	1.058	0.8855	1.01	++	0	Intergenic	HFM1	31.925	CDC7	64.092	1	91674939
rs519244	a	g	0.1911	0.928	0.5532	0.952	0.4936	0.928	?-	0	Intergenic	HFM1	32.987	CDC7	63.03	1	91676001
rs3851270	a	g	0.8158	0.99	0.2145	1.07	0.8707	1.012	++	0	Intergenic	HFM1	47.022	CDC7	48.995	1	91690036
rs7526795	a	g	0.868	0.993	0.645	1.025	0.5207	0.954	+-	0	Intergenic	HFM1	49.014	CDC7	47.003	1	91692028
rs12058802	a	g	0.473	1.03	0.294	1.057	0.2697	1.081	-+	0	Intergenic	HFM1	52.828	CDC7	43.189	1	91695842
rs12125038	a	c	0.6232	0.977	0.9985	1	0.7068	1.031	+-	0	Intergenic	HFM1	60.057	CDC7	35.96	1	91703071
rs495026	a	c	0.7442	1.016	0.2146	1.082	0.082	1.158	-+	0	Intergenic	HFM1	66.134	CDC7	29.883	1	91709148
rs505892	a	g	0.7493	0.985	0.4567	1.047	0.2062	1.11	-+	0	Intergenic	HFM1	67.269	CDC7	28.748	1	91710283
rs522712	a	c	0.7043	1.016	0.6636	0.977	0.2451	1.089	-+	0	Intergenic	HFM1	72.781	CDC7	23.236	1	91715795
rs10874743	a	g	0.5985	0.971	0.07315	0.875	0.6021	0.95	--	0	Intergenic	HFM1	81.694	CDC7	14.323	1	91724708
rs10518494	a	g	0.6458	1.022	0.9666	1.003	0.3935	0.935	-+	0	Intergenic	HFM1	89.433	CDC7	6.584	1	91732447
rs11164839	a	g	0.7766	0.982	0.1009	1.154	0.8822	0.983	++	0	Intergenic	HFM1	92.401	CDC7	3.616	1	91735415
rs13447450	a	g	0.4467	0.968	0.8196	0.988	0.4477	0.945	+-	0	Intergenic	HFM1	95.424	CDC7	0.593	1	91738438
rs13447454	a	g	0.8934	1.008	0.2122	0.905	0.6387	1.05	--	0	Intergenic	HFM1	95.98	CDC7	0.037	1	91738994
rs11164872	a	g	0.003642	0.496	0.05949	0.507	0.04099	0.339	?-	CDC7	Intron	CDC7	0.851	CDC7	0.283	1	91750919
rs483532	a	g	0.7501	1.016	0.7065	1.025	0.02542	1.213	-+	CDC7	Exon	in	0	in	0	1	91753035
rs13447519	a	g	0.7874	0.964	0.2684	0.799	0.9448	0.982	?-	CDC7	Intron	CDC7	0.051	CDC7	4.202	1	91754072
rs1983170	a	g	0.7717	1.015	0.7646	1.02	0.02781	1.211	-+	CDC7	Intron	CDC7	0.646	CDC7	3.115	1	91759070
rs12125947	a	g	0.6961	1.016	0.7872	1.015	0.5171	1.047	-+	CDC7	Exon	in	0	in	0	1	91763075
rs11164909	a	g	0.5571	0.969	0.2205	0.918	0.0246	0.813	+-	0	Intergenic	CDC7	11.192	HSP90B3P	98.06	1	91775094
rs10493851	a	g	0.3442	1.044	0.5632	1.035	0.4412	0.941	++	0	Intergenic	CDC7	11.248	HSP90B3P	98.004	1	91775150
rs745731	a	c	0.5497	1.033	0.2357	1.086	0.02349	1.23	-+	0	Intergenic	CDC7	20.153	HSP90B3P	89.099	1	91784055
rs963911	a	c	0.4494	1.059	0.2701	1.115	0.8686	1.021	++	0	Intergenic	CDC7	22.737	HSP90B3P	86.515	1	91786639
rs11164935	a	c	0.6885	0.965	0.2859	0.884	0.7923	0.962	--	0	Intergenic	CDC7	24.075	HSP90B3P	85.177	1	91787977
rs1949009	a	g	0.9182	1.005	0.8026	1.016	0.06242	0.857	+-	0	Intergenic	CDC7	25.339	HSP90B3P	83.913	1	91789241
rs12134245	a	g	0.4945	0.973	0.723	0.981	0.2826	0.926	+-	0	Intergenic	CDC7	30.15	HSP90B3P	79.102	1	91794052
rs17501937	a	g	0.4164	1.034	0.3527	1.051	0.3425	1.07	-+	0	Intergenic	CDC7	30.391	HSP90B3P	78.861	1	91794293
rs6681073	a	c	0.6038	1.024	0.6865	1.024	0.4137	0.936	++	0	Intergenic	CDC7	31.283	HSP90B3P	77.969	1	91795185
rs12132174	a	g	0.2319	1.065	0.03633	1.172	0.4336	1.084	?+	0	Intergenic	CDC7	31.982	HSP90B3P	77.27	1	91795884
rs11585319	a	g	0.5514	0.971	0.2427	0.928	0.2279	0.899	--	0	Intergenic	CDC7	33.634	HSP90B3P	75.618	1	91797536
rs6687904	a	g	0.435	1.049	0.5107	1.054	0.4595	1.081	++	0	Intergenic	CDC7	33.948	HSP90B3P	75.304	1	91797850
rs7536573	a	c	0.02344	0.905	0.05007	0.894	0.1141	0.883	+-	0	Intergenic	CDC7	39.653	HSP90B3P	69.599	1	91803555
rs11164953	a	g	0.6304	0.974	0.37	0.939	0.482	0.934	0-	0	Intergenic	CDC7	39.695	HSP90B3P	69.557	1	91803597
rs11164955	a	g	0.1239	1.073	0.1427	1.091	0.8126	1.019	++	0	Intergenic	CDC7	40.865	HSP90B3P	68.387	1	91804767
rs10874792	a	c	0.1272	0.939	0.06558	0.907	0.7381	0.976	--	0	Intergenic	CDC7	41.081	HSP90B3P	68.171	1	91804983
rs6689719	a	g	0.5259	0.969	0.9418	1.005	0.4926	0.943	+-	0	Intergenic	CDC7	43.989	HSP90B3P	65.263	1	91807891
rs925192	a	g	0.5139	0.967	0.9416	1.005	0.3824	0.925	+-	0	Intergenic	CDC7	46.911	HSP90B3P	62.341	1	91810813
rs4658231	a	g	0.2726	0.949	0.1189	0.91	0.4008	0.932	+-	0	Intergenic	CDC7	50.188	HSP90B3P	59.064	1	91814090
rs10493853	a	g	0.06783	0.926	0.06882	0.905	0.4165	0.941	--	0	Intergenic	CDC7	50.884	HSP90B3P	58.368	1	91814786
rs10874794	a	g	0.04448	1.106	0.06639	1.126	0.4511	1.067	++	0	Intergenic	CDC7	54.271	HSP90B3P	54.981	1	91818173
rs906633	a	g	0.01809	0.889	0.0268	0.868	0.313	0.918	--	0	Intergenic	CDC7	55.69	HSP90B3P	53.562	1	91819592
rs4658234	a	c	0.629	0.976	0.4096	0.947	0.6176	0.958	--	0	Intergenic	CDC7	57.465	HSP90B3P	51.787	1	91821367
rs11165008	a	g	0.02862	0.9	0.05112	0.886	0.2732	0.913	--	0	Intergenic	CDC7	59.301	HSP90B3P	49.951	1	91823203
rs6677520	a	g	0.03132	0.902	0.05785	0.889	0.281	0.915	--	0	Intergenic	CDC7	60.917	HSP90B3P	48.335	1	91824819
rs10493854	a	g	0.5686	0.976	0.8014	1.014	0.9766	0.998	+-	0	Intergenic	CDC7	64.552	HSP90B3P	44.7	1	91828454
rs12059556	a	g	0.5639	1.025	0.816	0.987	0.944	1.005	-+	0	Intergenic	CDC7	64.681	HSP90B3P	44.571	1	91828583
rs6693314	a	g	0.04959	1.123	0.08203	1.142	0.3469	1.1	++	0	Intergenic	CDC7	66.976	HSP90B3P	42.276	1	91830878
rs12028899	a	g	0.7445	0.968	0.559	0.929	0.7106	0.939	+-	0	Intergenic	CDC7	73.036	HSP90B3P	36.216	1	91836938
rs12024768	a	c	0.9607	0.995	0.8471	1.025	0.957	0.991	-+	0	Intergenic	CDC7	74.15	HSP90B3P	35.102	1	91838052
rs4658241	a	g	0.9519	1.003	0.7934	1.015	0.8529	0.986	-+	0	Intergenic	CDC7	74.996	HSP90B3P	34.256	1	91838898
rs6662147	a	g	0.06059	0.895	0.00359	0.794	0.2855	0.897	--	0	Intergenic	CDC7	75.28	HSP90B3P	33.972	1	91839182
rs4658243	a	g	0.6325	1.025	0.4062	1.062	0.8122	0.976	?+	0	Intergenic	CDC7	76.432	HSP90B3P	32.82	1	91840334
rs1192404	a	g	0.04508	0.896	0.03847	0.863	0.2681	0.901	--	0	Intergenic	CDC7	77.653	HSP90B3P	31.599	1	91841555
rs1041159	a	g	0.5028	0.972	0.3517	0.95	0.8742	0.989	--	0	Intergenic	CDC7	85.209	HSP90B3P	24.043	1	91849111
rs1192415	a	g	0.03056	0.894	0.02089	0.856	0.2116	0.895	--	0	Intergenic	CDC7	85.783	HSP90B3P	23.469	1	91849685
rs2174952	a	g	0.4276	1.033	0.2643	1.061	0.2828	1.079	++	0	Intergenic	CDC7	92.297	HSP90B3P	16.955	1	91856199
rs4658104	a	g	0.5002	1.045	0.4929	1.059	0.9339	1.009	++	0	Intergenic	CDC7	96.208	HSP90B3P	13.044	1	91860110
rs17569956	a	c	0.1163	1.083	0.1632	1.097	0.1893	1.124	++	0	Intergenic	CDC7	97.945	HSP90B3P	11.307	1	91861847
rs11165102	a	c	0.893	1.007	0.5804	0.964	0.5309	1.058	--	0	Intergenic	CDC7	103.764	HSP90B3P	5.488	1	91867666
rs2478165	a	g	0.6885	0.984	0.8699	1.009	0.5861	0.961	++	0	Intergenic	CDC7	106.194	HSP90B3P	3.058	1	91870096
rs1887054	a	g	0.7943	1.012	0.5629	1.036	0.8075	1.02	++	0	Intergenic	CDC7	108.427	HSP90B3P	0.825	1	91872329
rs2478178	a	g	0.6934	1.016	0.9247	1.005	0.2365	1.088	+-	0	Intergenic	HSP90B3P	2.233	TBR III	36.419	1	91884155
rs2478179	a	c	0.7801	0.987	0.5006	0.96	0.7584	0.976	--	0	Intergenic	HSP90B3P	2.836	TBR III	35.816	1	91884758
rs17131515	a	c	0.2841	1.082	0.4925	1.068	0.6283	1.063	-+	0	Intergenic	HSP90B3P	6.685	TBR III	31.967	1	91888607
rs12410523	a	g	0.6575	1.019	0.9165	1.006	0.8686	1.012	+-	0	Intergenic	HSP90B3P	10.803	TBR III	27.849	1	91892725
rs6672952	a	g	0.3858	0.962	0.4004	0.952	0.6293	0.963	--	0	Intergenic	HSP90B3P	11.941	TBR III	26.711	1	91893863
rs2148322	a	c	0.5805	1.028	0.6958	1.026	0.0608	1.171	-+	0	Intergenic	HSP90B3P	12.998	TBR III	25.654	1	91894920
rs2094219	a	g	0.3213	0.89	0.0598	0.755	0.4829	0.865	--	0	Intergenic	HSP90B3P	15.129	TBR III	23.523	1	91897051
rs12144361	a	g	0.4918	1.046	0.8511	0.984	0.8751	0.982	+-	0	Intergenic	HSP90B3P	15.948	TBR III	22.704	1	91897870
rs2391025	a	g	0.5042	1.045	0.828	0.981	0.8741	0.982	+-	0	Intergenic	HSP90B3P	16.543	TBR III	22.109	1	91898465
rs5025055	a	g	0.4875	1.101	0.117	1.316	0.6642	1.111	++	0	Intergenic	HSP90B3P	32.482	TBR III	6.17	1	91914404
rs2810893	a	g	0.8895	1.006	0.688	0.979	0.3166	0.929	+-	0	Intergenic	HSP90B3P	35.636	TBR III	3.016	1	91917558
rs1804506	a	g	0.7844	0.984	0.4912	0.948	0.3107	1.109	+-	TBRIII, TGFBR3	Exon	in	0	in	0	1	91920601
rs1805116	a	g	0.6741	1.023	0.7586	0.979	0.9355	0.992	+-	TBRIII, TGFBR3	Exon	in	0	in	0	1	91921684
rs11165262	a	g	0.2759	1.057	0.6542	1.03	0.03648	1.206	-+	TBRIII, TGFBR3	Intron	TGFBR3	4.56	TBR III	7.254	1	91926562
rs2810891	a	g	0.2881	0.933	0.3107	0.917	0.3133	0.892	--	TBRIII, TGFBR3	Intron	TGFBR3	4.674	TBR III	7.14	1	91926676
rs12082710	a	g	0.7744	1.012	0.6968	1.022	0.1174	1.123	-+	TBRIII, TGFBR3	Intron	TGFBR3	5.923	TBR III	5.891	1	91927925
rs3754021	a	g	0.358	0.953	0.959	1.003	0.9009	0.989	-+	TBRIII, TGFBR3	Intron	TGFBR3	9.337	TBR III	2.477	1	91931339
rs1555890	a	g	0.2885	1.072	0.2783	1.097	0.3132	1.122	++	TBRIII, TGFBR3	Intron	TGFBR3	11.472	TBR III	0.342	1	91933474
rs1926261	a	g	0.7323	0.984	0.5408	0.962	0.08242	0.864	--	TBRIII, TGFBR3	Intron	TGFBR3	1.584	TBR III	0.725	1	91935508
rs6693438	a	g	0.2535	1.059	0.5272	1.042	0.03618	1.204	-+	TBRIII, TGFBR3	Intron	TGFBR3	1.838	TBR III	0.471	1	91935762
rs2296621	a	c	0.4163	1.043	0.9473	0.996	0.9353	1.007	+-	TBRIII, TGFBR3	Intron	TGFBR3	0.099	TBR III	10.433	1	91936374
rs6660484	a	g	0.9804	0.999	0.6028	1.029	0.7406	0.976	-+	TBRIII, TGFBR3	Intron	TGFBR3	8.921	TBR III	1.611	1	91945196
rs284877	a	g	0.03775	1.098	0.03993	1.127	0.01333	1.21	-+	TBRIII, TGFBR3	Intron	TGFBR3	10.109	TBR III	0.423	1	91946384
rs7514724	a	g	0.4141	1.057	0.3648	1.082	0.8213	1.028	++	TBRIII, TGFBR3	Intron	TGFBR3	10.16	TBR III	0.372	1	91946435
rs2296620	a	g	0.03548	1.136	0.00319	1.284	0.3905	1.111	?+	TBRIII, TGFBR3	Intron	TGFBR3	0.223	TBR III	3.236	1	91947151
rs2046736	a	g	0.3619	0.957	0.5418	0.963	0.1269	0.88	+-	TBRIII, TGFBR3	Intron	TGFBR3	0.668	TBR III	2.791	1	91947596
rs1805113	a	g	0.5849	1.023	0.3044	1.057	0.1472	1.11	-+	TBRIII, TGFBR3	Exon	in	0	in	0	1	91950526
rs6665312	a	g	0.06244	0.872	0.1316	0.864	0.9505	0.992	--	TBRIII, TGFBR3	Intron	TGFBR3	2.804	TBR III	0.889	1	91953491
rs17131536	a	g	0.08109	0.864	0.09661	0.836	0.005864	0.686	--	TBRIII, TGFBR3	Intron	TGFBR3	3.379	TBR III	0.314	1	91954066
rs4658260	a	g	0.2033	1.063	0.2163	1.08	0.3132	1.088	-+	TBRIII, TGFBR3	Intron	TGFBR3	2.408	TBR III	0.195	1	91957261
rs2279455	a	g	0.626	1.02	0.4523	1.041	0.8471	1.014	++	TBRIII, TGFBR3	Intron	TGFBR3	0.164	TBR III	0.264	1	91957773
rs12751148	a	g	0.1125	0.935	0.07998	0.909	0.3274	0.93	+-	TBRIII, TGFBR3	Intron	TGFBR3	2.371	TBR III	3.143	1	91962660
rs12722864	a	g	0.1018	0.884	0.1689	0.873	0.9907	1.002	--	TBRIII, TGFBR3	Intron	TGFBR3	3.833	TBR III	1.681	1	91964122
rs11165354	a	c	0.7663	0.987	0.9151	0.994	0.9853	0.999	-+	TBRIII, TGFBR3	Intron	TGFBR3	0.959	TBR III	1.039	1	91966910
rs10783003	a	g	0.6791	0.983	0.8556	0.99	0.9437	0.995	-+	TBRIII, TGFBR3	Intron	TGFBR3	0.216	TBR III	4.586	1	91968334
rs7517044	a	g	0.3537	0.959	0.5684	0.968	0.7807	0.978	--	TBRIII, TGFBR3	Intron	TGFBR3	2.632	TBR III	2.17	1	91970750
rs2306887	a	g	0.3224	0.956	0.4927	0.961	0.7877	0.979	--	TBRIII, TGFBR3	Intron	TGFBR3	4.688	TBR III	0.114	1	91972806
rs12073224	a	g	0.1454	0.942	0.173	0.931	0.6189	0.965	--	TBRIII, TGFBR3	Intron	TGFBR3	0.447	TBR III	19.588	1	91973551
rs12076549	a	c	0.9878	0.999	0.7407	0.982	0.5367	0.956	+-	TBRIII, TGFBR3	Intron	TGFBR3	1.183	TBR III	18.852	1	91974287
rs17513917	a	g	0.7355	0.986	0.8215	0.988	0.4959	1.052	+-	TBRIII, TGFBR3	Intron	TGFBR3	4.681	TBR III	15.354	1	91977785
rs2029356	a	g	0.3475	1.044	0.296	1.064	0.6813	1.033	++	TBRIII, TGFBR3	Intron	TGFBR3	8.795	TBR III	11.24	1	91981899
rs10493860	a	g	0.7285	1.02	0.4194	1.061	0.4745	1.075	++	TBRIII, TGFBR3	Intron	TGFBR3	12.187	TBR III	7.848	1	91985291
rs284169	a	g	0.6526	1.019	0.1238	1.087	0.3663	0.937	++	TBRIII, TGFBR3	Intron	TGFBR3	12.926	TBR III	7.109	1	91986030
rs284170	a	g	0.661	1.025	0.315	1.075	0.7826	1.028	+-	TBRIII, TGFBR3	Intron	TGFBR3	14.112	TBR III	5.923	1	91987216
rs12123436	a	g	0.4233	0.967	0.2086	0.934	0.1742	1.104	--	TBRIII, TGFBR3	Intron	TGFBR3	14.573	TBR III	5.462	1	91987677
rs12404952	a	g	0.7501	1.026	0.784	0.971	0.08703	0.782	--	TBRIII, TGFBR3	Intron	TGFBR3	15.209	TBR III	4.826	1	91988313
rs284175	a	g	0.4323	1.041	0.6295	0.965	0.6915	1.042	?-	TBRIII, TGFBR3	Intron	TBR III	1.656	TBR III	1.894	1	91994863
rs284176	a	g	0.6834	1.018	0.26	1.066	0.6919	1.031	++	TBRIII, TGFBR3	Intron	TBR III	3.357	TBR III	0.193	1	91996564
rs3738441	a	g	0.6634	1.021	0.8069	1.015	0.07202	1.161	++	TBRIII, TGFBR3	Intron	TBR III	3.448	TBR III	0.102	1	91996655
rs17131552	a	g	0.2079	0.933	0.868	1.012	0.4119	0.926	+-	TBRIII, TGFBR3	Intron	TGFBR3	0.508	TBR III	11.583	1	91997403
rs17131553	a	g	0.5349	1.046	0.9238	1.009	0.744	0.959	+-	TBRIII, TGFBR3	Intron	TGFBR3	2.58	TBR III	9.511	1	91999475
rs284180	a	c	0.1856	1.056	0.3485	1.052	0.3946	1.063	+-	TBRIII, TGFBR3	Intron	TGFBR3	3.541	TBR III	8.55	1	92000436
rs284191	a	g	0.4317	0.961	0.1939	0.909	0.1824	1.143	?-	TBRIII, TGFBR3	Intron	TGFBR3	11.741	TBR III	0.35	1	92008636
rs284198	a	c	0.5589	1.025	0.6552	1.025	0.7164	0.974	-+	TBRIII, TGFBR3	Intron	TBR III	1.64	TBR III	10.595	1	92010755
rs4658265	a	g	0.4839	0.969	0.8786	0.991	0.9771	1.002	-+	TBRIII, TGFBR3	Intron	TBR III	4.158	TBR III	8.077	1	92013273
rs284202	a	g	0.5856	1.024	0.6512	1.026	0.795	0.981	-+	TBRIII, TGFBR3	Intron	TBR III	4.506	TBR III	7.729	1	92013621
rs4658269	a	c	0.6234	0.978	0.9919	0.999	0.1623	1.111	-+	TBRIII, TGFBR3	Intron	TBR III	11.127	TBR III	1.108	1	92020242
rs11165489	a	g	0.5982	0.963	0.7373	1.031	0.04519	0.777	++	TBRIII, TGFBR3	Intron	TBR III	11.747	TBR III	0.488	1	92020862
rs7536947	a	g	0.5959	1.038	0.6621	0.961	0.03961	1.296	--	TBRIII, TGFBR3	Intron	TBR III	12.168	TBR III	0.067	1	92021283
rs6683840	a	g	0.3886	1.036	0.8064	1.013	0.9041	1.009	+-	TBRIII, TGFBR3	Intron	TBR III	0.996	TBR III	1.925	1	92022405
rs284142	a	g	0.5904	0.978	0.7507	1.018	0.9027	0.991	-+	TBRIII, TGFBR3	Intron	TBR III	4.842	TBR III	6.217	1	92029214
rs428815	a	g	0.6716	1.03	0.641	1.044	0.3669	1.115	+-	TBRIII, TGFBR3	Intron	TBR III	9.136	TBR III	1.923	1	92033508
rs17574203	a	c	0.9386	0.995	0.9876	0.999	0.695	0.959	+-	TBRIII, TGFBR3	Intron	TGFBR3	2.116	TBR III	61.883	1	92037732
rs10874976	a	g	0.8641	0.992	0.9456	1.004	0.3193	0.918	+-	TBRIII, TGFBR3	Intron	TGFBR3	4.244	TBR III	59.755	1	92039860
rs10493859	a	c	0.4457	0.967	0.8115	0.986	0.8259	1.017	-+	TBRIII, TGFBR3	Intron	TGFBR3	10.616	TBR III	53.383	1	92046232
rs2129975	a	c	0.5425	1.025	0.9448	1.004	0.7225	1.025	+-	TBRIII, TGFBR3	Intron	TGFBR3	19.052	TBR III	44.947	1	92054668
rs10874980	a	g	0.7263	1.025	0.6003	1.05	0.4191	1.104	+-	TBRIII, TGFBR3	Intron	TGFBR3	20.871	TBR III	43.128	1	92056487
rs1032255	a	g	0.4322	0.934	0.3333	0.888	0.6012	1.09	?-	TBRIII, TGFBR3	Intron	TGFBR3	23.912	TBR III	40.087	1	92059528
rs901913	a	c	0.7539	1.022	0.5838	1.052	0.4282	1.101	+-	TBRIII, TGFBR3	Intron	TGFBR3	30.134	TBR III	33.865	1	92065750
rs2799537	a	g	0.511	0.974	0.8663	0.991	0.7228	0.975	-+	TBRIII, TGFBR3	Intron	TGFBR3	30.384	TBR III	33.615	1	92066000
rs11165594	a	c	0.843	0.99	0.7812	0.982	0.2705	1.103	-+	TBRIII, TGFBR3	Intron	TGFBR3	39.341	TBR III	24.658	1	92074957
rs2799512	a	g	0.6795	0.971	0.5658	0.948	0.3949	0.902	-+	TBRIII, TGFBR3	Intron	TGFBR3	46.888	TBR III	17.111	1	92082504
rs7555476	a	g	0.6043	0.978	0.8445	1.011	0.884	1.011	++	TBRIII, TGFBR3	Intron	TGFBR3	47.638	TBR III	16.361	1	92083254
rs7555548	a	c	0.5858	0.977	0.8749	1.009	0.9087	1.008	++	TBRIII, TGFBR3	Intron	TGFBR3	47.662	TBR III	16.337	1	92083278
rs1017957	a	g	0.501	0.973	0.9492	0.997	0.7431	0.977	-+	TBRIII, TGFBR3	Intron	TGFBR3	51.103	TBR III	12.896	1	92086719
rs11466561	a	g	0.8468	1.016	0.4427	1.087	0.9586	1.008	++	TBRIII, TGFBR3	Intron	TGFBR3	51.814	TBR III	12.185	1	92087430
rs11576557	a	g	0.8515	0.988	0.7437	1.028	0.2917	1.123	+-	TBRIII, TGFBR3	Intron	TGFBR3	60.781	TBR III	3.218	1	92096397
rs1805110	a	g	0.6816	1.03	0.4985	1.067	0.2526	1.154	+-	TBRIII, TGFBR3	Exon	in	0	in	0	1	92099633
rs2489188	a	g	0.4334	1.034	0.4797	1.041	0.754	1.024	++	TGFBR3	Intron	TGFBR3	5.288	TGFBR3	18.945	1	92105077
rs10493856	a	g	0.7822	1.012	0.8705	1.009	0.683	0.971	-+	TGFBR3	Intron	TGFBR3	7.548	TGFBR3	16.685	1	92107337
rs9661103	a	g	0.8854	1.006	0.9583	1.003	0.6733	1.033	++	TGFBR3	Intron	TGFBR3	8.705	TGFBR3	15.528	1	92108494
rs1192524	a	g	0.9431	1.003	0.9191	0.994	0.9797	1.002	-+	TGFBR3	Intron	TGFBR3	13.483	TGFBR3	10.75	1	92113272
rs2799541	a	g	0.5288	0.877	0.4073	0.771	0.8154	0.919	?-	TGFBR3	Intron	TGFBR3	3.46	TGFBR3	10.078	1	92127703
rs6680614	a	c	0.4213	1.033	0.7329	1.018	0.2442	0.92	++	TGFBR3	Intron	TGFBR3	6.716	TGFBR3	6.822	1	92130959
rs7550034	a	g	0.2372	1.049	0.5381	1.033	0.3333	0.933	++	TGFBR3	Intron	TGFBR3	12.921	TGFBR3	0.617	1	92137164
rs17576372	a	g	0.2827	1.046	0.4842	1.039	0.5019	0.953	++	TGFBR3	Intron	TGFBR3	0.92	TGFBR3	5.208	1	92138762
rs2770186	a	g	0.3451	0.962	0.7581	0.983	0.3052	1.078	+-	0	Intergenic	TGFBR3	7.284	BRDT	36.084	1	92151431
rs883873	a	g	0.8937	1.01	0.7654	0.971	0.5486	0.925	-+	0	Intergenic	TGFBR3	8.743	BRDT	34.625	1	92152890
rs2770191	a	g	0.002195	1.259	0.05748	1.2	0.01534	1.361	++	0	Intergenic	TGFBR3	19.919	BRDT	23.449	1	92164066
rs11165816	a	g	0.002043	0.792	0.06401	0.836	0.01405	0.731	--	0	Intergenic	TGFBR3	22.38	BRDT	20.988	1	92166527
rs7549306	a	g	0.02223	1.167	0.256	1.104	0.1217	1.197	-+	0	Intergenic	TGFBR3	24.555	BRDT	18.813	1	92168702
rs10875081	a	g	0.1324	1.077	0.2283	1.08	0.8224	1.02	++	0	Intergenic	TGFBR3	35.892	BRDT	7.476	1	92180039

## Sheet: SALL1
MarkerName	Allele1	Allele2	P-value-overall	OR-overall	P-value-HPG	OR-HPG	P-value-NPG	OR-NPG	Direction	Gene	Location	5'gene	5'dist(kb)	3'gene	3'dist(kb)	CHR	BP
rs17223592	a	g	0.8279	1.016	0.7023	1.038	0.918	0.987	++	0	Intergenic	CYLD	2.101	SALL1	331.938	16	49395448
rs4785452	a	g	0.1727	1.058	0.1673	1.077	0.8037	0.982	++	0	Intergenic	CYLD	6.231	SALL1	327.808	16	49399578
rs2270395	a	g	0.6673	1.021	0.5572	1.037	0.6696	1.036	++	0	Intergenic	CYLD	10.986	SALL1	323.053	16	49404333
rs12922698	a	g	0.6775	0.979	0.5386	0.96	0.3235	0.917	--	0	Intergenic	CYLD	13.127	SALL1	320.912	16	49406474
rs12932365	a	g	0.7925	0.984	0.747	0.974	0.4159	0.917	-+	0	Intergenic	CYLD	15.48	SALL1	318.559	16	49408827
rs8062570	a	g	0.2752	0.938	0.4253	0.941	0.7402	0.968	+-	0	Intergenic	CYLD	20.996	SALL1	313.043	16	49414343
rs1861760	a	c	0.3987	1.084	0.6079	1.065	0.126	1.276	-+	0	Intergenic	CYLD	21.847	SALL1	312.192	16	49415194
rs16948896	a	g	0.5383	0.957	0.6901	0.964	0.5004	1.086	--	0	Intergenic	CYLD	22.498	SALL1	311.541	16	49415845
rs1548992	a	g	0.3363	1.097	0.5279	1.081	0.0805	1.327	-+	0	Intergenic	CYLD	23.209	SALL1	310.83	16	49416556
rs6500336	a	c	0.02356	1.152	0.04663	1.18	0.229	1.144	++	0	Intergenic	CYLD	29.703	SALL1	304.336	16	49423050
rs4785229	a	g	0.8035	0.989	0.6535	0.973	0.3897	0.935	-+	0	Intergenic	CYLD	37.149	SALL1	296.89	16	49430496
rs1477174	a	g	0.994	1	0.6545	1.031	0.2393	1.11	++	0	Intergenic	CYLD	38.909	SALL1	295.13	16	49432256
rs2111436	a	g	0.6807	1.036	0.9812	1.003	0.8452	0.972	+-	0	Intergenic	CYLD	41.542	SALL1	292.497	16	49434889
rs1477172	a	c	0.1309	1.115	0.08881	1.187	0.1929	0.828	?+	0	Intergenic	CYLD	45.34	SALL1	288.699	16	49438687
rs11643967	a	g	0.4987	1.031	0.3076	1.062	0.3551	1.074	++	0	Intergenic	CYLD	46.965	SALL1	287.074	16	49440312
rs11649409	a	g	0.611	0.977	0.4166	0.953	0.3726	0.933	--	0	Intergenic	CYLD	47.208	SALL1	286.831	16	49440555
rs6500343	a	g	0.6138	1.022	0.5393	1.035	0.2532	1.087	++	0	Intergenic	CYLD	55.497	SALL1	278.542	16	49448844
rs1390762	a	g	0.4791	0.967	0.3726	0.946	0.4671	0.942	--	0	Intergenic	CYLD	59.328	SALL1	274.711	16	49452675
rs7199660	a	g	0.6305	1.021	0.5576	1.033	0.2715	1.084	++	0	Intergenic	CYLD	64.465	SALL1	269.574	16	49457812
rs1496647	a	c	0.944	0.994	0.7133	0.957	0.1441	1.28	?-	0	Intergenic	CYLD	69.164	SALL1	264.875	16	49462511
rs7204685	a	g	0.6514	0.969	0.624	0.957	0.4777	1.089	--	0	Intergenic	CYLD	72.959	SALL1	261.08	16	49466306
rs11647703	a	g	0.6352	1.02	0.9138	1.006	0.9588	1.004	+-	0	Intergenic	CYLD	77.731	SALL1	256.308	16	49471078
rs2357933	a	c	0.7284	1.016	0.9785	0.998	0.21	1.106	+-	0	Intergenic	CYLD	78.939	SALL1	255.1	16	49472286
rs4785464	a	g	0.8067	1.011	0.9546	1.003	0.2683	1.092	++	0	Intergenic	CYLD	79.287	SALL1	254.752	16	49472634
rs2029923	a	c	0.8326	0.991	0.433	0.959	0.9935	0.999	--	0	Intergenic	CYLD	80.618	SALL1	253.421	16	49473965
rs2357934	a	g	0.3661	0.95	0.3132	0.927	0.5974	1.055	--	0	Intergenic	CYLD	81.999	SALL1	252.04	16	49475346
rs12446199	a	g	0.5141	1.03	0.8929	0.992	0.4522	1.062	+-	0	Intergenic	CYLD	85.166	SALL1	248.873	16	49478513
rs1874494	a	g	0.9205	0.994	0.2445	0.916	0.1584	1.157	--	0	Intergenic	CYLD	86.274	SALL1	247.765	16	49479621
rs7206599	a	g	0.7899	1.013	0.4173	1.05	0.2328	0.905	-+	0	Intergenic	CYLD	92.068	SALL1	241.971	16	49485415
rs1496642	a	c	0.6616	1.021	0.845	1.012	0.3243	1.083	-+	0	Intergenic	CYLD	92.731	SALL1	241.308	16	49486078
rs1395604	a	g	0.8178	1.009	0.7421	1.018	0.8692	0.988	-+	0	Intergenic	CYLD	94.108	SALL1	239.931	16	49487455
rs12050971	a	g	0.2583	1.116	0.1756	1.188	0.9131	1.019	++	0	Intergenic	CYLD	94.67	SALL1	239.369	16	49488017
rs1395603	a	g	0.9913	1	0.7334	1.02	0.3415	0.93	++	0	Intergenic	CYLD	96.076	SALL1	237.963	16	49489423
rs1395605	a	g	0.8243	0.991	0.7712	0.985	0.8733	1.011	+-	0	Intergenic	CYLD	101.683	SALL1	232.356	16	49495030
rs729442	a	g	0.6334	1.022	0.9055	1.007	0.225	1.103	-+	0	Intergenic	CYLD	106.189	SALL1	227.85	16	49499536
rs728868	a	g	0.8732	0.993	0.47	1.042	0.123	0.887	-+	0	Intergenic	CYLD	106.599	SALL1	227.44	16	49499946
rs12447155	a	c	0.7982	1.019	0.7281	1.033	0.7637	1.041	+-	0	Intergenic	CYLD	109.698	SALL1	224.341	16	49503045
rs4238819	a	g	0.8582	0.992	0.166	0.92	0.1714	1.12	+-	0	Intergenic	CYLD	118.974	SALL1	215.065	16	49512321
rs724404	a	c	0.7805	0.989	0.2526	0.941	0.5655	1.042	+-	0	Intergenic	CYLD	122.279	SALL1	211.76	16	49515626
rs12446869	a	g	0.6575	0.961	0.8929	0.985	0.2895	0.837	-+	0	Intergenic	CYLD	131.216	SALL1	202.823	16	49524563
rs12447842	a	g	0.6386	0.959	0.8905	0.984	0.2711	0.832	-+	0	Intergenic	CYLD	132.381	SALL1	201.658	16	49525728
rs1564981	a	g	0.5112	1.027	0.428	1.043	0.9372	1.006	++	0	Intergenic	CYLD	150.462	SALL1	183.577	16	49543809
rs1872678	a	g	0.4941	0.972	0.428	0.958	0.898	0.991	--	0	Intergenic	CYLD	157.918	SALL1	176.121	16	49551265
rs1528602	a	g	0.8754	0.993	0.5852	0.968	0.7137	1.03	--	0	Intergenic	CYLD	163.355	SALL1	170.684	16	49556702
rs8046199	a	g	0.7625	1.014	0.967	1.003	0.9412	0.994	+-	0	Intergenic	CYLD	176.701	SALL1	157.338	16	49570048
rs9927190	a	g	0.7987	0.989	0.8931	1.008	0.9569	1.004	-+	0	Intergenic	CYLD	177.722	SALL1	156.317	16	49571069
rs1976113	a	g	0.2362	1.051	0.1156	1.088	0.5375	1.046	-+	0	Intergenic	CYLD	179.808	SALL1	154.231	16	49573155
rs1566045	a	g	0.02669	1.118	0.002165	1.227	0.8864	0.988	++	0	Intergenic	CYLD	185.957	SALL1	148.082	16	49579304
rs963231	a	g	0.9983	1	0.7508	0.983	0.592	0.961	-+	0	Intergenic	CYLD	188.017	SALL1	146.022	16	49581364
rs729090	a	c	0.2287	0.931	0.1601	0.897	0.8608	0.982	-+	0	Intergenic	CYLD	190.796	SALL1	143.243	16	49584143
rs12599586	a	g	0.1121	0.93	0.1216	0.913	0.2427	0.912	--	0	Intergenic	CYLD	196.03	SALL1	138.009	16	49589377
rs11076546	a	g	0.9563	0.993	0.7807	1.049	0.9558	0.988	?+	0	Intergenic	CYLD	196.069	SALL1	137.97	16	49589416
rs1466763	a	g	0.05401	1.104	0.138	1.104	0.1008	1.155	++	0	Intergenic	CYLD	201.163	SALL1	132.876	16	49594510
rs1486418	a	g	0.02222	1.11	0.03939	1.13	0.09248	1.144	++	0	Intergenic	CYLD	207.703	SALL1	126.336	16	49601050
rs1848175	a	g	0.2801	1.056	0.1176	1.109	0.9253	1.008	++	0	Intergenic	CYLD	225.56	SALL1	108.479	16	49618907
rs10521219	a	g	0.4925	0.943	0.2307	0.877	0.5356	1.104	--	0	Intergenic	CYLD	228.068	SALL1	105.971	16	49621415
rs4785235	a	g	0.1798	1.072	0.03419	1.152	0.9396	1.007	++	0	Intergenic	CYLD	228.237	SALL1	105.802	16	49621584
rs6500361	a	g	0.0185	1.119	0.02302	1.152	0.3766	1.075	++	0	Intergenic	CYLD	229.141	SALL1	104.898	16	49622488
rs7191446	a	g	0.3514	1.039	0.4401	1.042	0.8615	1.012	+-	0	Intergenic	CYLD	232.213	SALL1	101.826	16	49625560
rs2160485	a	c	0.5545	1.025	0.7865	1.015	0.8641	0.987	+-	0	Intergenic	CYLD	242.546	SALL1	91.493	16	49635893
rs1567152	a	g	0.6297	0.963	0.2206	0.881	0.4693	1.101	--	0	Intergenic	CYLD	243.314	SALL1	90.725	16	49636661
rs4002339	a	c	0.7333	0.974	0.2454	0.886	0.5184	1.09	-+	0	Intergenic	CYLD	247.316	SALL1	86.723	16	49640663
rs8060595	a	g	0.6377	1.021	0.7065	1.022	0.5045	1.052	-+	0	Intergenic	CYLD	247.79	SALL1	86.249	16	49641137
rs956141	a	g	0.5449	1.028	0.612	1.03	0.3781	1.073	+-	0	Intergenic	CYLD	255.372	SALL1	78.667	16	49648719
rs1852742	a	c	0.7076	0.979	0.4552	0.947	0.7948	1.026	--	0	Intergenic	CYLD	257.219	SALL1	76.82	16	49650566
rs9929889	a	g	0.8762	1.008	0.5436	1.045	0.5414	0.938	?+	0	Intergenic	CYLD	258.192	SALL1	75.847	16	49651539
rs1496430	a	g	0.8642	1.009	0.4035	1.058	0.8484	0.983	++	0	Intergenic	CYLD	260.503	SALL1	73.536	16	49653850
rs924131	a	c	0.8478	0.989	0.9237	1.008	0.8191	1.027	?+	0	Intergenic	CYLD	261.841	SALL1	72.198	16	49655188
rs10521220	a	g	0.5709	1.027	0.9443	0.996	0.4993	1.057	-+	0	Intergenic	CYLD	265.65	SALL1	68.389	16	49658997
rs12924387	a	g	0.1276	1.08	0.599	1.035	0.05772	1.186	+-	0	Intergenic	CYLD	272.188	SALL1	61.851	16	49665535
rs9302755	a	c	0.2478	0.953	0.8343	1.011	0.07792	0.879	-+	0	Intergenic	CYLD	273.793	SALL1	60.246	16	49667140
rs7200613	a	g	0.2348	1.049	0.6345	1.025	0.2635	1.083	-+	0	Intergenic	CYLD	287.955	SALL1	46.084	16	49681302
rs7195127	a	g	0.6293	1.055	0.924	1.014	0.8468	0.963	++	0	Intergenic	CYLD	294.287	SALL1	39.752	16	49687634
rs10521221	a	g	0.05093	1.094	0.1765	1.085	0.05135	1.171	++	0	Intergenic	CYLD	294.313	SALL1	39.726	16	49687660
rs12102583	a	g	0.1099	1.241	0.02256	1.528	0.3222	1.265	++	0	Intergenic	CYLD	301.742	SALL1	32.297	16	49695089
rs11646341	a	g	0.2618	1.047	0.2853	1.058	0.1057	1.122	++	0	Intergenic	CYLD	302.409	SALL1	31.63	16	49695756
rs1826824	a	g	0.7513	1.017	0.577	1.039	0.6237	0.954	++	0	Intergenic	CYLD	303.499	SALL1	30.54	16	49696846
rs8047768	a	g	0.708	0.969	0.4267	1.092	0.3277	0.872	+-	0	Intergenic	CYLD	311.185	SALL1	22.854	16	49704532
rs7185292	a	g	0.584	0.953	0.4606	0.918	0.6207	0.928	--	0	Intergenic	CYLD	322.728	SALL1	11.311	16	49716075
rs10521222	a	g	0.05212	0.838	0.09337	0.816	0.8247	0.967	--	0	Intergenic	CYLD	322.864	SALL1	11.175	16	49716211
rs3909222	a	g	0.5745	0.977	0.6255	0.974	0.7896	1.02	--	0	Intergenic	CYLD	326.759	SALL1	7.28	16	49720106
rs2111125	a	g	0.7484	0.987	0.9478	0.997	0.1906	0.908	-+	0	Intergenic	CYLD	330.045	SALL1	3.994	16	49723392
rs7205341	a	g	0.1472	1.075	0.5905	1.035	0.02513	1.224	++	0	Intergenic	SALL1	5.557	AK098676	926.236	16	49748241
rs4785239	a	c	0.5466	1.033	0.9815	0.998	0.937	0.992	+-	0	Intergenic	SALL1	15.348	AK098676	916.445	16	49758032
rs2193098	a	g	0.3139	0.951	0.4947	0.956	0.05753	0.841	-+	0	Intergenic	SALL1	25.312	AK098676	906.481	16	49767996
rs1108343	a	g	0.527	0.974	0.5653	0.969	0.1816	0.905	--	0	Intergenic	SALL1	26.412	AK098676	905.381	16	49769096
rs1548924	a	g	0.006743	0.889	0.01853	0.874	0.1987	0.905	--	0	Intergenic	SALL1	34.731	AK098676	897.062	16	49777415
rs9673532	a	g	0.0424	1.093	0.07159	1.109	0.1661	1.115	++	0	Intergenic	SALL1	41.553	AK098676	890.24	16	49784237
rs7185923	a	g	0.7153	0.985	0.4982	0.965	0.9015	0.991	+-	0	Intergenic	SALL1	60.304	AK098676	871.489	16	49802988
rs12917626	a	g	0.09187	0.924	0.2479	0.932	0.2153	0.901	--	0	Intergenic	SALL1	60.471	AK098676	871.322	16	49803155
rs7501246	a	g	0.192	0.948	0.09135	0.914	0.883	0.989	--	0	Intergenic	SALL1	63.353	AK098676	868.44	16	49806037
rs4605159	a	g	0.8753	0.989	0.7335	0.969	0.229	1.153	+-	0	Intergenic	SALL1	63.6	AK098676	868.193	16	49806284
rs4445901	a	g	0.1903	0.947	0.09113	0.914	0.6298	0.965	--	0	Intergenic	SALL1	74.542	AK098676	857.251	16	49817226
rs8059175	a	g	0.2831	1.099	0.07372	1.234	0.5755	1.088	++	0	Intergenic	SALL1	80.44	AK098676	851.353	16	49823124
rs7189486	a	g	0.5822	0.977	0.8776	1.008	0.2633	0.922	-+	0	Intergenic	SALL1	91.679	AK098676	840.114	16	49834363
rs7500652	a	g	0.3927	0.956	0.945	1.005	0.7873	0.976	-+	0	Intergenic	SALL1	93.873	AK098676	837.92	16	49836557
rs7500931	a	g	0.79	1.011	0.5383	1.034	0.6289	1.037	++	0	Intergenic	SALL1	94.641	AK098676	837.152	16	49837325
rs7185437	a	c	0.5131	0.973	0.5192	0.966	0.3665	0.937	+-	0	Intergenic	SALL1	104.41	AK098676	827.383	16	49847094
rs4416010	a	g	0.6509	0.982	0.8846	0.992	0.6509	0.968	+-	0	Intergenic	SALL1	104.504	AK098676	827.289	16	49847188
rs16949558	a	g	0.7934	0.974	0.2456	0.855	0.4257	0.869	--	0	Intergenic	SALL1	111.848	AK098676	819.945	16	49854532
rs17337461	a	g	0.8604	0.992	0.9563	1.003	0.7863	1.023	-+	0	Intergenic	SALL1	119.021	AK098676	812.772	16	49861705
rs4643309	a	g	0.2261	0.952	0.5411	0.968	0.5326	0.956	-+	0	Intergenic	SALL1	119.664	AK098676	812.129	16	49862348
rs4435249	a	g	0.8538	1.01	0.7212	1.026	0.4786	1.072	++	0	Intergenic	SALL1	121.797	AK098676	809.996	16	49864481
rs7189060	a	g	0.7601	1.02	0.6835	1.035	0.7914	0.969	++	0	Intergenic	SALL1	124.689	AK098676	807.104	16	49867373
rs4439761	a	c	0.2491	0.954	0.5596	0.97	0.5509	0.958	-+	0	Intergenic	SALL1	127.947	AK098676	803.846	16	49870631
rs8050599	a	g	0.01471	1.105	0.08047	1.097	0.4646	1.054	++	0	Intergenic	SALL1	135.489	AK098676	796.304	16	49878173
rs12929957	a	g	0.7661	1.013	0.639	0.973	0.1482	1.119	+-	0	Intergenic	SALL1	138.567	AK098676	793.226	16	49881251
rs7202483	a	g	0.393	0.965	0.3629	0.952	0.3705	1.066	+-	0	Intergenic	SALL1	139.051	AK098676	792.742	16	49881735
rs7205613	a	g	0.6053	0.975	0.2955	0.936	0.6647	1.037	+-	0	Intergenic	SALL1	140.745	AK098676	791.048	16	49883429
rs9937405	a	g	0.4049	0.957	0.715	0.976	0.9154	1.01	+-	0	Intergenic	SALL1	145.277	AK098676	786.516	16	49887961
rs4131099	a	g	0.7746	0.987	0.931	1.005	0.5813	1.043	+-	0	Intergenic	SALL1	145.348	AK098676	786.445	16	49888032
rs9926640	a	c	0.6154	0.976	0.3709	0.945	0.6797	1.035	+-	0	Intergenic	SALL1	145.945	AK098676	785.848	16	49888629
rs9931467	a	g	0.626	1.024	0.365	1.059	0.6398	0.962	-+	0	Intergenic	SALL1	150.301	AK098676	781.492	16	49892985
rs1395600	a	g	0.2173	1.072	0.6878	1.03	0.6389	1.046	-+	0	Intergenic	SALL1	152.5	AK098676	779.293	16	49895184
rs11642190	a	c	0.8696	1.008	0.4878	1.042	0.3277	0.925	-+	0	Intergenic	SALL1	158.732	AK098676	773.061	16	49901416
rs11647185	a	c	0.4043	0.967	0.8697	0.991	0.337	0.934	+-	0	Intergenic	SALL1	167.01	AK098676	764.783	16	49909694
rs13337510	a	g	0.07704	1.098	0.6714	1.03	0.4913	1.064	-+	0	Intergenic	SALL1	167.735	AK098676	764.058	16	49910419
rs10521242	a	g	0.01005	0.851	0.6579	0.965	0.1457	0.858	+-	0	Intergenic	SALL1	172.027	AK098676	759.766	16	49914711
rs10521240	a	c	0.2852	0.953	0.3583	0.947	0.9849	0.999	--	0	Intergenic	SALL1	172.139	AK098676	759.654	16	49914823
rs9938218	a	g	0.07061	1.078	0.2063	1.07	0.8117	1.017	++	0	Intergenic	SALL1	177.293	AK098676	754.5	16	49919977
rs11076452	a	g	0.7558	0.986	0.9217	0.994	0.7425	1.026	+-	0	Intergenic	SALL1	189.55	AK098676	742.243	16	49932234
rs7201162	a	c	0.9456	0.997	0.3763	0.949	0.4481	1.063	--	0	Intergenic	SALL1	190.107	AK098676	741.686	16	49932791
rs1420987	a	g	0.9924	1	0.3853	0.951	0.4681	1.059	--	0	Intergenic	SALL1	197.847	AK098676	733.946	16	49940531
rs1420986	a	g	0.575	0.974	0.3605	0.946	0.7013	1.032	--	0	Intergenic	SALL1	200.046	AK098676	731.747	16	49942730
rs4784194	a	g	0.1068	0.873	0.7061	0.96	0.164	0.812	--	0	Intergenic	SALL1	212.614	AK098676	719.179	16	49955298
rs9938763	a	g	0.06224	0.816	0.4218	0.89	0.7114	0.934	--	0	Intergenic	SALL1	214.759	AK098676	717.034	16	49957443
rs10521032	a	g	0.3637	1.055	0.9548	0.996	0.8581	0.982	-+	0	Intergenic	SALL1	223.895	AK098676	707.898	16	49966579
rs1420982	a	g	0.9242	1.004	0.2785	0.938	0.62	1.041	-+	0	Intergenic	SALL1	231.239	AK098676	700.554	16	49973923
rs12929101	a	g	0.7419	0.986	0.9834	0.999	0.3387	0.933	+-	0	Intergenic	SALL1	237.071	AK098676	694.722	16	49979755
rs1420997	a	g	0.6586	1.025	0.4848	0.951	0.667	0.959	--	0	Intergenic	SALL1	237.335	AK098676	694.458	16	49980019
rs12325563	a	g	0.04449	1.097	0.7607	1.018	0.01808	1.214	-+	0	Intergenic	SALL1	246.833	AK098676	684.96	16	49989517
rs16949742	a	g	0.1017	1.177	0.6164	1.067	0.04521	1.455	++	0	Intergenic	SALL1	248.455	AK098676	683.338	16	49991139
rs11640249	a	c	0.4052	0.966	0.9481	1.004	0.1069	0.888	+-	0	Intergenic	SALL1	250.915	AK098676	680.878	16	49993599
rs4784260	a	g	0.1453	1.073	0.6661	1.028	0.2703	1.099	-+	0	Intergenic	SALL1	255.768	AK098676	676.025	16	49998452
rs1948948	a	g	0.3299	1.041	0.6844	1.022	0.4359	1.057	-+	0	Intergenic	SALL1	257.496	AK098676	674.297	16	50000180
rs6499196	a	g	0.7692	1.013	0.982	0.999	0.8164	1.017	-+	0	Intergenic	SALL1	266.136	AK098676	665.657	16	50008820
rs4784274	a	g	0.05164	1.09	0.5896	1.032	0.06518	1.156	-+	0	Intergenic	SALL1	268.94	AK098676	662.853	16	50011624
rs17616757	a	g	0.106	1.139	0.5156	1.07	0.05809	1.297	-+	0	Intergenic	SALL1	274.93	AK098676	656.863	16	50017614
rs11645416	a	c	0.4955	1.035	0.6034	0.967	0.3978	1.078	-+	0	Intergenic	SALL1	275.484	AK098676	656.309	16	50018168
rs2063099	a	g	0.4038	0.966	0.8643	0.991	0.6009	0.964	--	0	Intergenic	SALL1	275.688	AK098676	656.105	16	50018372
rs2017684	a	g	0.1665	1.058	0.84	1.011	0.4542	1.054	-+	0	Intergenic	SALL1	283.709	AK098676	648.084	16	50026393
rs17532886	a	g	0.1028	1.083	0.9089	0.993	0.1533	1.131	-+	0	Intergenic	SALL1	284.163	AK098676	647.63	16	50026847
rs1345467	a	g	0.515	0.97	0.7725	0.983	0.2815	0.918	+-	0	Intergenic	SALL1	297.138	AK098676	634.655	16	50039822
rs7187736	a	g	0.2082	0.94	0.5337	0.961	0.2225	0.903	--	0	Intergenic	SALL1	303.023	AK098676	628.77	16	50045707
rs9921720	a	g	0.2256	0.864	0.3009	0.848	0.5067	0.87	--	0	Intergenic	SALL1	306.642	AK098676	625.151	16	50049326
rs1110489	a	g	0.3298	1.068	0.5498	1.054	0.368	0.899	0+	0	Intergenic	SALL1	309.006	AK098676	622.787	16	50051690
rs4784307	a	g	0.5429	1.026	0.6434	0.975	0.9206	1.007	+-	0	Intergenic	SALL1	310.614	AK098676	621.179	16	50053298
rs1109739	a	g	0.1462	0.922	0.5515	0.958	0.04246	0.815	+-	0	Intergenic	SALL1	314.024	AK098676	617.769	16	50056708
rs2379054	a	c	0.4249	0.963	0.3522	0.944	0.6829	0.967	+-	0	Intergenic	SALL1	314.229	AK098676	617.564	16	50056913
rs1080791	a	g	0.3726	1.043	0.2999	1.066	0.6686	1.035	-+	0	Intergenic	SALL1	314.937	AK098676	616.856	16	50057621
rs1420989	a	g	0.7025	1.016	0.6508	0.976	0.2247	1.093	--	0	Intergenic	SALL1	319.502	AK098676	612.291	16	50062186
rs4783817	a	g	0.9865	0.999	0.7146	1.02	0.8348	0.985	++	0	Intergenic	SALL1	340.248	AK098676	591.545	16	50082932
rs8047573	a	c	0.452	0.952	0.7873	1.023	0.4215	0.909	-+	0	Intergenic	SALL1	346.549	AK098676	585.244	16	50089233
rs16949855	a	g	0.9808	1.001	0.888	1.011	0.4846	1.071	-+	0	Intergenic	SALL1	355.326	AK098676	576.467	16	50098010
rs1391729	a	g	0.9805	0.998	0.3105	0.919	0.8553	0.98	--	0	Intergenic	SALL1	360.062	AK098676	571.731	16	50102746
rs1498774	a	g	0.7719	0.988	0.3893	1.047	0.9873	1.001	++	0	Intergenic	SALL1	363.082	AK098676	568.711	16	50105766
rs11076016	a	c	0.7642	1.013	0.462	0.961	0.8206	1.017	--	0	Intergenic	SALL1	372.745	AK098676	559.048	16	50115429
rs11642176	a	c	0.9461	0.997	0.4225	1.05	0.5185	0.948	++	0	Intergenic	SALL1	373.534	AK098676	558.259	16	50116218
rs10521238	a	g	0.1462	1.07	0.1744	1.086	0.8289	0.983	++	0	Intergenic	SALL1	377.347	AK098676	554.446	16	50120031
rs8053972	a	g	0.2367	0.951	0.2268	0.936	0.4961	0.952	--	0	Intergenic	SALL1	380.629	AK098676	551.164	16	50123313
rs2648005	a	g	0.2562	1.047	0.1956	1.071	0.6924	1.028	++	0	Intergenic	SALL1	381.857	AK098676	549.936	16	50124541
rs10521237	a	c	0.5075	0.958	0.4317	0.936	0.7775	0.969	--	0	Intergenic	SALL1	382.048	AK098676	549.745	16	50124732
rs2720430	a	g	0.6369	1.065	0.9034	0.978	0.1432	1.368	+-	0	Intergenic	SALL1	384.275	AK098676	547.518	16	50126959
rs2720429	a	g	0.01669	1.123	0.03849	1.14	0.4185	1.071	++	0	Intergenic	SALL1	386.702	AK098676	545.091	16	50129386
rs2647994	a	g	0.9835	0.998	0.6731	1.06	0.5035	1.13	+-	0	Intergenic	SALL1	392.898	AK098676	538.895	16	50135582
rs1995171	a	c	0.1249	1.069	0.02514	1.134	0.4152	1.063	++	0	Intergenic	SALL1	394.343	AK098676	537.45	16	50137027
rs4784368	a	g	0.2591	0.946	0.09246	0.899	0.1198	0.878	--	0	Intergenic	SALL1	409.007	AK098676	522.786	16	50151691
rs1111316	a	g	0.03481	0.877	0.03479	0.845	0.3768	0.907	--	0	Intergenic	SALL1	418.716	AK098676	513.077	16	50161400
rs16950026	a	g	0.8425	1.021	0.829	1.03	0.322	1.187	+-	0	Intergenic	SALL1	419.451	AK098676	512.342	16	50162135
rs1353788	a	g	0.02016	0.902	0.006246	0.854	0.121	0.888	--	0	Intergenic	SALL1	420.838	AK098676	510.955	16	50163522
rs2030116	a	g	0.4103	0.957	0.181	0.913	0.2929	0.909	--	0	Intergenic	SALL1	421.185	AK098676	510.608	16	50163869
rs10521235	a	g	0.3112	1.055	0.1368	1.106	0.2389	1.111	++	0	Intergenic	SALL1	421.817	AK098676	509.976	16	50164501
rs16950037	a	g	0.02183	1.186	0.0216	1.242	0.8281	1.03	++	0	Intergenic	SALL1	425.378	AK098676	506.415	16	50168062
rs2720400	a	g	0.9625	1.003	0.2843	0.919	0.8434	1.021	-+	0	Intergenic	SALL1	435.042	AK098676	496.751	16	50177726
rs2647979	a	g	0.1707	0.934	0.02483	0.867	0.6764	0.964	--	0	Intergenic	SALL1	438.252	AK098676	493.541	16	50180936
rs2647976	a	g	0.282	0.927	0.2083	0.893	0.9534	0.993	--	0	Intergenic	SALL1	444.41	AK098676	487.383	16	50187094
rs2720404	a	g	0.5325	0.947	0.3586	0.894	0.662	1.077	?-	0	Intergenic	SALL1	449.113	AK098676	482.68	16	50191797
rs2647967	a	g	0.957	0.997	0.7257	1.024	0.4598	1.069	++	0	Intergenic	SALL1	473.252	AK098676	458.541	16	50215936
rs1498768	a	g	0.1099	1.14	0.09199	1.193	0.8769	0.977	++	0	Intergenic	SALL1	474.061	AK098676	457.732	16	50216745
rs4784462	a	g	0.02555	1.139	0.02024	1.189	0.7169	0.963	++	0	Intergenic	SALL1	478.3	AK098676	453.493	16	50220984
rs1909333	a	g	0.7186	1.019	0.8282	1.016	0.1304	1.167	?+	0	Intergenic	SALL1	480.098	AK098676	451.695	16	50222782
rs12931160	a	g	0.04084	1.194	0.2765	1.13	0.2907	1.182	++	0	Intergenic	SALL1	482.733	AK098676	449.06	16	50225417
rs2647972	a	g	0.05833	0.926	0.04542	0.9	0.3858	0.94	--	0	Intergenic	SALL1	483.012	AK098676	448.781	16	50225696
rs7204626	a	g	0.2594	0.95	0.2796	0.939	0.2672	0.917	--	0	Intergenic	SALL1	493.08	AK098676	438.713	16	50235764
rs6499751	a	g	0.1758	1.123	0.07551	1.215	0.8927	0.98	++	0	Intergenic	SALL1	493.377	AK098676	438.416	16	50236061
rs4347621	a	g	0.1385	0.916	0.04656	0.859	0.4354	0.924	--	0	Intergenic	SALL1	498.718	AK098676	433.075	16	50241402
rs13335365	a	g	0.2031	0.9	0.06441	0.823	0.8873	0.98	--	0	Intergenic	SALL1	498.823	AK098676	432.97	16	50241507
rs8044905	a	g	0.4999	0.972	0.8698	0.991	0.8526	0.987	+-	0	Intergenic	SALL1	501.546	AK098676	430.247	16	50244230
rs4457988	a	g	0.6471	1.019	0.6627	0.977	0.9718	0.998	--	0	Intergenic	SALL1	507.828	AK098676	423.965	16	50250512
rs4275850	a	c	0.8691	1.01	0.9914	1.001	0.3174	1.122	?+	0	Intergenic	SALL1	507.853	AK098676	423.94	16	50250537
rs1563999	a	g	0.3321	1.042	0.08536	1.099	0.1845	1.101	++	0	Intergenic	SALL1	524.68	AK098676	407.113	16	50267364
rs1563997	a	g	0.5438	1.027	0.2486	1.067	0.274	1.085	++	0	Intergenic	SALL1	524.853	AK098676	406.94	16	50267537
rs11076107	a	c	0.6366	1.02	0.417	1.044	0.1729	1.103	++	0	Intergenic	SALL1	527.839	AK098676	403.954	16	50270523
rs11859590	a	g	0.9606	0.998	0.3542	0.942	0.9219	0.992	-+	0	Intergenic	SALL1	528.93	AK098676	402.863	16	50271614
rs1461928	a	g	0.3338	1.065	0.5981	1.046	0.1042	1.215	++	0	Intergenic	SALL1	536.846	AK098676	394.947	16	50279530
rs8059644	a	g	0.2348	1.08	0.5211	1.055	0.05245	1.261	++	0	Intergenic	SALL1	546.218	AK098676	385.575	16	50288902
rs12595945	a	g	0.4275	0.96	0.186	0.916	0.9126	1.01	-+	0	Intergenic	SALL1	548.825	AK098676	382.968	16	50291509
rs7203439	a	g	0.2493	0.928	0.09112	0.869	0.7271	0.963	--	0	Intergenic	SALL1	566.459	AK098676	365.334	16	50309143
rs1585528	a	g	0.7508	1.016	0.1733	1.093	0.8168	1.02	++	0	Intergenic	SALL1	566.868	AK098676	364.925	16	50309552
rs7184488	a	g	0.2039	0.935	0.1238	0.9	0.1181	0.872	--	0	Intergenic	SALL1	578.747	AK098676	353.046	16	50321431
rs1564002	a	g	0.4726	1.03	0.9592	1.003	0.698	1.028	-+	0	Intergenic	SALL1	582.551	AK098676	349.242	16	50325235
rs1564003	a	c	0.2648	1.065	0.5316	1.047	0.0815	1.196	++	0	Intergenic	SALL1	582.892	AK098676	348.901	16	50325576
rs8043739	a	g	0.5248	0.974	0.9967	1	0.748	0.977	+-	0	Intergenic	SALL1	585.075	AK098676	346.718	16	50327759
rs8045957	a	g	0.1483	1.088	0.7439	1.027	0.2049	1.151	?+	0	Intergenic	SALL1	586.441	AK098676	345.352	16	50329125
rs4296257	a	g	0.04229	1.169	0.05238	1.218	0.3333	1.144	++	0	Intergenic	SALL1	587.943	AK098676	343.85	16	50330627
rs4784640	a	c	0.6819	1.018	0.3544	1.053	0.8999	0.991	++	0	Intergenic	SALL1	589.127	AK098676	342.666	16	50331811
rs17349932	a	g	0.2486	0.937	0.4722	0.949	0.07182	0.83	--	0	Intergenic	SALL1	598.798	AK098676	332.995	16	50341482
rs17258832	a	c	0.1036	1.09	0.0515	1.143	0.06116	1.18	++	0	Intergenic	SALL1	603.227	AK098676	328.566	16	50345911
rs9941193	a	g	0.6052	0.978	0.08089	0.906	0.7837	1.021	--	0	Intergenic	SALL1	603.902	AK098676	327.891	16	50346586
rs16950382	a	g	0.1374	0.895	0.1388	0.863	0.4552	0.904	--	0	Intergenic	SALL1	618.042	AK098676	313.751	16	50360726
rs2892188	a	g	0.9797	0.999	0.3684	1.053	0.002596	0.782	++	0	Intergenic	SALL1	618.247	AK098676	313.546	16	50360931
rs8063143	a	g	0.3546	1.04	0.9744	1.002	0.00097	1.283	+-	0	Intergenic	SALL1	618.753	AK098676	313.04	16	50361437
rs9924984	a	g	0.1814	1.105	0.1673	1.148	0.5404	1.086	++	0	Intergenic	SALL1	625.382	AK098676	306.411	16	50368066
rs2169430	a	g	0.9785	0.999	0.2323	0.935	0.00528	1.247	--	0	Intergenic	SALL1	628.678	AK098676	303.115	16	50371362
rs2126337	a	g	0.4392	0.968	0.7381	1.018	0.002311	0.798	-+	0	Intergenic	SALL1	637.438	AK098676	294.355	16	50380122
rs1110746	a	g	0.9018	0.994	0.5995	0.969	0.1678	1.114	+-	0	Intergenic	SALL1	641.299	AK098676	290.494	16	50383983
rs2386567	a	g	0.1667	0.903	0.1741	0.874	0.5233	0.918	--	0	Intergenic	SALL1	645.984	AK098676	285.809	16	50388668
rs4783960	a	g	0.4827	1.03	0.5406	1.034	0.1225	1.12	++	0	Intergenic	SALL1	663.199	AK098676	268.594	16	50405883
rs1486433	a	g	0.6277	1.059	0.9626	1.007	0.491	0.866	-+	0	Intergenic	SALL1	690.255	AK098676	241.538	16	50432939
rs10521044	a	g	0.01113	0.852	0.01471	0.817	0.1094	0.838	--	0	Intergenic	SALL1	693.24	AK098676	238.553	16	50435924
rs3912519	a	g	0.03972	1.125	0.02428	1.184	0.09149	1.185	++	0	Intergenic	SALL1	698.205	AK098676	233.588	16	50440889
rs11649314	a	g	0.03985	1.126	0.01914	1.186	0.8797	0.985	++	0	Intergenic	SALL1	704.24	AK098676	227.553	16	50446924
rs12599301	a	g	0.7772	1.012	0.976	1.002	0.2277	1.094	-+	0	Intergenic	SALL1	706.947	AK098676	224.846	16	50449631
rs1119754	a	g	0.8897	0.994	0.8507	0.989	0.5911	1.04	+-	0	Intergenic	SALL1	709.051	AK098676	222.742	16	50451735
rs1080013	a	g	0.09922	0.935	0.06982	0.908	0.4172	0.943	--	0	Intergenic	SALL1	715.297	AK098676	216.496	16	50457981
rs11076194	a	g	0.1396	0.941	0.1123	0.919	0.5276	0.956	+-	0	Intergenic	SALL1	718.287	AK098676	213.506	16	50460971
rs9938713	a	g	0.6261	0.977	0.4162	0.951	0.6044	0.958	--	0	Intergenic	SALL1	723.939	AK098676	207.854	16	50466623
rs4784818	a	g	0.9929	1	0.4943	1.04	0.7919	1.02	++	0	Intergenic	SALL1	728.664	AK098676	203.129	16	50471348
rs17185411	a	g	0.3174	1.083	0.06025	1.227	0.6982	1.054	++	0	Intergenic	SALL1	734.575	AK098676	197.218	16	50477259
rs17200940	a	g	0.5667	1.028	0.7008	1.024	0.8482	1.016	++	0	Intergenic	SALL1	736.768	AK098676	195.025	16	50479452
rs12447052	a	g	0.2203	0.939	0.04637	0.874	0.6557	0.961	--	0	Intergenic	SALL1	744.066	AK098676	187.727	16	50486750
rs1126162	a	g	0.599	1.022	0.1273	1.084	0.2831	1.079	++	0	Intergenic	SALL1	751.06	AK098676	180.733	16	50493744
rs12928573	a	g	0.6441	0.981	0.5133	0.966	0.2299	0.917	+-	0	Intergenic	SALL1	757.111	AK098676	174.682	16	50499795
rs12932450	a	g	0.4425	1.072	0.5046	1.082	0.2126	1.219	+-	0	Intergenic	SALL1	760.936	AK098676	170.857	16	50503620
rs11861163	a	g	0.7613	0.984	0.8946	1.009	0.6825	0.963	-+	0	Intergenic	SALL1	761.755	AK098676	170.038	16	50504439
rs10492898	a	g	0.9999	1	0.3931	0.932	0.9539	0.994	--	0	Intergenic	SALL1	765.892	AK098676	165.901	16	50508576
rs12927797	a	g	0.5053	0.939	0.4136	0.904	0.6319	0.921	-+	0	Intergenic	SALL1	769.85	AK098676	161.943	16	50512534
rs8045986	a	c	0.4682	1.032	0.687	1.023	0.7974	0.981	+-	0	Intergenic	SALL1	773.04	AK098676	158.753	16	50515724
rs11076221	a	g	0.7637	1.024	0.9124	1.012	0.7775	1.039	+-	0	Intergenic	SALL1	776.36	AK098676	155.433	16	50519044
rs7186144	a	g	0.1766	0.944	0.3279	0.947	0.8953	1.01	-+	0	Intergenic	SALL1	790.753	AK098676	141.04	16	50533437
rs8043960	a	c	0.5085	0.971	0.811	0.986	0.8413	1.015	-+	0	Intergenic	SALL1	793.433	AK098676	138.36	16	50536117
rs1071370	a	g	0.5878	1.026	0.8189	1.014	0.6298	0.961	-+	0	Intergenic	SALL1	798.963	AK098676	132.83	16	50541647
rs16950593	a	g	0.328	0.891	0.2945	0.849	0.7843	0.943	--	0	Intergenic	SALL1	800.203	AK098676	131.59	16	50542887
rs7188096	a	g	0.1024	0.836	0.08148	0.781	0.8377	0.961	--	0	Intergenic	SALL1	808.657	AK098676	123.136	16	50551341
rs11863574	a	c	0.2994	1.13	0.2561	1.192	0.8082	1.053	++	0	Intergenic	SALL1	811.309	AK098676	120.484	16	50553993
rs7186208	a	c	0.4836	1.033	0.1505	1.091	0.3336	0.924	++	0	Intergenic	SALL1	813.649	AK098676	118.144	16	50556333
rs10163230	a	g	0.1901	0.946	0.3821	0.953	0.9285	1.007	-+	0	Intergenic	SALL1	815.324	AK098676	116.469	16	50558008
rs9932063	a	g	0.4707	1.037	0.9711	0.998	0.1928	1.122	-+	0	Intergenic	SALL1	818.374	AK098676	113.419	16	50561058
rs1110492	a	g	0.4289	0.961	0.9397	0.995	0.1842	0.889	+-	0	Intergenic	SALL1	819.817	AK098676	111.976	16	50562501
rs2160280	a	g	0.5592	1.029	0.8653	0.989	0.3164	1.09	-+	0	Intergenic	SALL1	821.395	AK098676	110.398	16	50564079
rs1362404	a	c	0.516	0.973	0.9997	1	0.9678	0.997	-+	0	Intergenic	SALL1	821.993	AK098676	109.8	16	50564677
rs12929879	a	g	0.1101	0.908	0.8159	1.019	0.179	0.87	-+	0	Intergenic	SALL1	832.067	AK098676	99.726	16	50574751
rs9933684	a	g	0.5326	1.026	0.1676	1.076	0.4461	1.056	++	0	Intergenic	SALL1	832.197	AK098676	99.596	16	50574881
rs4784958	a	g	0.1595	0.917	0.08119	0.87	0.6347	0.951	-+	0	Intergenic	SALL1	836.447	AK098676	95.346	16	50579131
rs1833189	a	g	0.03944	0.914	0.1507	0.922	0.03916	0.855	--	0	Intergenic	SALL1	837.501	AK098676	94.292	16	50580185
rs184887	a	c	0.5733	0.961	0.7168	1.036	0.1873	0.828	?+	0	Intergenic	SALL1	838.634	AK098676	93.159	16	50581318
rs185266	a	c	0.8005	0.989	0.3562	0.948	0.9124	1.008	--	0	Intergenic	SALL1	852.418	AK098676	79.375	16	50595102
rs2059232	a	g	0.1144	1.146	0.5917	1.062	0.06358	1.3	++	0	Intergenic	SALL1	854.02	AK098676	77.773	16	50596704
rs1072123	a	g	0.5763	0.968	0.7205	0.974	0.6158	0.951	-+	0	Intergenic	SALL1	854.027	AK098676	77.766	16	50596711
rs33350	a	g	0.09555	1.094	0.05426	1.145	0.5597	1.056	++	0	Intergenic	SALL1	866.119	AK098676	65.674	16	50608803
rs9923862	a	g	0.5713	0.973	0.2526	0.929	0.4582	1.064	--	0	Intergenic	SALL1	871.039	AK098676	60.754	16	50613723
rs1477018	a	c	0.8429	0.991	0.5622	0.967	0.8826	1.011	+-	0	Intergenic	SALL1	872.706	AK098676	59.087	16	50615390
rs7198755	a	g	0.2579	1.052	0.03786	1.125	0.681	0.968	++	0	Intergenic	SALL1	873.221	AK098676	58.572	16	50615905
rs12149256	a	g	0.1137	1.093	0.02036	1.19	0.6037	0.951	++	0	Intergenic	SALL1	875.864	AK098676	55.929	16	50618548
rs256596	a	c	0.9597	1.003	0.452	0.952	0.281	1.097	+-	0	Intergenic	SALL1	877.729	AK098676	54.064	16	50620413
rs17185656	a	g	0.7233	1.022	0.8259	1.018	0.653	1.048	++	0	Intergenic	SALL1	881.11	AK098676	50.683	16	50623794
rs17257857	a	g	0.9346	1.004	0.7384	0.979	0.6732	0.965	+-	0	Intergenic	SALL1	886.932	AK098676	44.861	16	50629616
rs12925601	a	g	0.733	0.973	0.4788	0.931	0.05683	1.326	+-	0	Intergenic	SALL1	896.568	AK098676	35.225	16	50639252
rs1582317	a	g	0.7052	1.016	0.4427	1.043	0.1812	1.103	++	0	Intergenic	SALL1	900.41	AK098676	31.383	16	50643094
rs1582319	a	g	0.6766	0.98	0.6103	0.967	0.03015	0.835	--	0	Intergenic	SALL1	906.167	AK098676	25.626	16	50648851
rs1592485	a	c	0.8706	1.007	0.7808	0.985	0.6806	1.031	+-	0	Intergenic	SALL1	908.366	AK098676	23.427	16	50651050
rs12931290	a	g	0.8029	1.017	0.5274	1.054	0.2466	0.872	-+	0	Intergenic	SALL1	917.754	AK098676	14.039	16	50660438
rs1592490	a	g	0.5164	1.027	0.2501	1.064	0.03317	1.164	++	0	Intergenic	SALL1	920.665	AK098676	11.128	16	50663349
rs17201099	a	g	0.5755	0.956	0.4275	0.923	0.1156	1.262	+-	0	Intergenic	SALL1	921.546	AK098676	10.247	16	50664230
rs3743795	a	c	0.3202	0.948	0.4868	0.952	0.0008546	0.743	--	0	Intergenic	SALL1	927.189	AK098676	4.604	16	50669873

## Sheet: CARD10
MarkerName	Allele1	Allele2	P-value-overall	OR-overall	P-value-HPG	OR-HPG	P-value-NPG	OR-NPG	Direction	Gene	Location	5'gene	5'dist(kb)	3'gene	3'dist(kb)	CHR	BP
rs3761441	a	g	0.1139	1.13	0.3318	1.105	0.8395	0.973	++	CARD10	Intron	MFNG	1.473	CARD10	2.029	22	36213804
rs742152	a	g	0.9437	1.003	0.2686	0.933	0.4724	1.062	--	CARD10	Intron	CARD10	3.564	CARD10	1.859	22	36226695
rs3817803	a	g	0.5773	1.037	0.8025	0.979	0.5534	0.935	+-	CARD10	Exon	in	0	in	0	22	36230222
rs3817804	a	g	0.5719	0.963	0.7824	1.024	0.5485	1.071	-+	CARD10	Intron	CARD10	0.299	CARD10	0.034	22	36230553
rs738304	a	g	0.4382	1.035	0.9045	1.007	0.2826	0.919	+-	CARD10	Intron	CARD10	1.401	CARD10	0.021	22	36232123
rs5750446	a	g	0.3302	0.954	0.4833	0.957	0.5469	0.951	-+	CARD10	Intron	CARD10	0.536	CARD10	0.909	22	36232872
rs2235334	a	g	0.3464	1.039	0.5265	1.034	0.8623	1.013	+-	CARD10	Intron	CARD10	0.29	CARD10	0.282	22	36234197
rs738299	a	g	0.4061	1.056	0.4682	1.064	0.1239	1.192	-+	CARD10	Intron	CARD10	2.587	CARD10	2.964	22	36238961
rs8140025	a	g	0.3532	1.039	0.3727	1.049	0.6141	0.965	+-	CARD10	Intron	CARD10	3.967	CARD10	1.584	22	36240341
rs6000759	a	c	0.5104	1.033	0.3166	1.067	0.6797	1.035	++	CARD10	Intron	CARD10	4.762	CARD10	0.789	22	36241136
rs6000762	a	g	0.9752	1.002	0.6781	1.027	0.863	0.986	++	0	Intergenic	CARD10	3.094	CDC42EP1	37.998	22	36248418
rs9607468	a	c	0.2888	0.919	0.6623	0.957	0.008439	0.689	--	0	Intergenic	CARD10	3.868	CDC42EP1	37.224	22	36249192
rs9607469	a	g	0.6732	0.977	0.6132	0.965	0.2302	0.894	--	0	Intergenic	CARD10	3.889	CDC42EP1	37.203	22	36249213
rs6000764	a	g	0.666	1.021	0.5728	1.035	0.7684	1.024	++	0	Intergenic	CARD10	4.719	CDC42EP1	36.373	22	36250043
rs6000766	a	c	0.7616	1.014	0.6432	1.029	0.7594	1.025	++	0	Intergenic	CARD10	6.651	CDC42EP1	34.441	22	36251975
rs8139526	a	g	0.8891	1.007	0.5375	1.038	0.8379	0.984	++	0	Intergenic	CARD10	7.036	CDC42EP1	34.056	22	36252360
rs1079982	a	c	0.5209	1.058	0.9057	0.986	0.05603	1.316	-+	0	Intergenic	CARD10	14.381	CDC42EP1	26.711	22	36259705
rs7286335	a	g	0.7539	0.986	0.4668	0.957	0.9055	1.009	--	0	Intergenic	CARD10	19.153	CDC42EP1	21.939	22	36264477
rs8137687	a	g	0.8514	0.985	0.7463	0.966	0.2978	1.159	+-	0	Intergenic	CARD10	27.921	CDC42EP1	13.171	22	36273245
rs5995460	a	g	0.2079	0.946	0.1879	0.928	0.6844	0.969	--	0	Intergenic	CARD10	36.073	CDC42EP1	5.019	22	36281397

## Sheet: ELP4-PAX6
MarkerName	Allele1	Allele2	P-value-overall	OR-overall	P-value-HPG	OR-HPG	P-value-NPG	OR-NPG	Direction	Gene	Location	5'gene	5'dist(kb)	3'gene	3'dist(kb)	CHR	BP
rs509628	a	g	0.4357	1.033	0.8049	1.013	0.09056	1.133	+-	DKFZp564P2272, ELP4	Intron	ELP4	3.801	DKFZp564P2272	6.247	11	31491931
rs502794	a	c	0.4243	1.034	0.7183	1.02	0.1297	1.117	+-	DKFZp564P2272, ELP4	Intron	ELP4	5.589	DKFZp564P2272	13.981	11	31503803
rs12789808	a	c	0.9993	1	0.9055	1.007	0.2595	1.097	-+	DKFZp564P2272, ELP4	Intron	ELP4	10.786	DKFZp564P2272	8.784	11	31509000
rs1232186	a	g	0.4479	0.969	0.7056	0.98	0.1556	0.901	-+	DKFZp564P2272, ELP4	Intron	ELP4	6.086	DKFZp564P2272	2.78	11	31579110
rs3781854	a	g	0.8751	1.009	0.6767	1.032	0.1576	1.151	-+	DKFZp564P2272, ELP4	Intron	ELP4	0.454	DKFZp564P2272	14.882	11	31610982
rs964111	a	g	0.9768	0.998	0.695	0.971	0.1937	0.879	+-	ELP4	Intron	ELP4	7.279	ELP4	24.286	11	31635624
rs10835801	a	g	0.6982	1.018	0.836	0.988	0.5177	0.95	+-	ELP4	Intron	ELP4	18.455	ELP4	13.11	11	31646800
rs2862801	a	g	0.8648	0.992	0.8725	1.01	0.2807	1.093	-+	ELP4	Intron	ELP4	24.567	ELP4	6.998	11	31652912
rs1016934	a	g	0.4994	0.97	0.9277	0.995	0.9939	0.999	-+	ELP4	Intron	ELP4	16.998	ELP4	64.337	11	31677197
rs10835810	a	g	0.268	0.954	0.3627	0.951	0.3532	0.933	--	ELP4	Intron	ELP4	18.861	ELP4	62.474	11	31679060
rs7120112	a	g	0.6365	0.978	0.5796	0.967	0.1598	0.893	+-	ELP4	Intron	ELP4	36.642	ELP4	44.693	11	31696841
rs7950909	a	g	0.6353	1.023	0.5675	1.035	0.147	1.124	-+	ELP4	Intron	ELP4	39.193	ELP4	42.142	11	31699392
rs11031461	a	g	0.7973	1.022	0.8292	0.976	0.3676	1.144	--	ELP4	Intron	ELP4	43.644	ELP4	37.691	11	31703843
rs7104512	a	c	0.4846	0.968	0.3621	0.946	0.1933	0.9	+-	ELP4	Intron	ELP4	65.261	ELP4	16.074	11	31725460
rs7948834	a	g	0.6774	0.983	0.8652	0.991	0.3997	0.941	-+	ELP4	Intron	ELP4	71.773	ELP4	9.562	11	31731972
rs1541315	a	c	0.2993	0.956	0.4126	0.955	0.365	0.934	+-	ELP4	Intron	ELP4	15.777	ELP4	4.066	11	31757450
rs2177482	a	g	0.4979	0.972	0.6562	0.976	0.1621	0.902	+-	ELP4	Intron	ELP4	17.26	ELP4	2.583	11	31758933
rs3026401	a	g	0.1554	0.932	0.1783	0.916	0.3286	0.919	+-	PAX6	Exon	in	0	in	0	11	31764100
rs3026398	a	g	0.524	0.972	0.5184	0.963	0.2379	0.911	+-	PAX6	Exon	in	0	in	0	11	31765351
rs662702	a	g	0.2117	1.104	0.1562	1.155	0.8458	1.028	++	PAX6	Exon	in	0	in	0	11	31765646
rs2071754	a	g	0.1827	0.934	0.2404	0.925	0.3087	0.913	--	PAX6	Intron	PAX6	0.174	PAX6	2.403	11	31769158
rs644242	a	c	0.08194	1.167	0.08801	1.213	0.9148	1.017	++	PAX6	Intron	PAX6	0.393	PAX6	2.184	11	31769377
rs7942007	a	g	0.9562	1.003	0.6265	1.035	0.7937	0.976	+-	PAX6	Intron	PAX6	2.539	BX648962	2.695	11	31791994
rs1806180	a	g	0.6282	0.974	0.4973	0.953	0.5298	0.942	-+	BX648962	Intron	PAX6	0.756	BX648962	66.574	11	31796841
rs1524143	a	g	0.1378	1.064	0.3189	1.055	0.6061	1.038	+-	BX648962	Intron	PAX6	32.029	BX648962	35.301	11	31828114
rs761453	a	g	0.5479	0.963	0.6432	0.96	0.3116	1.128	?-	BX648962	Intron	PAX6	38.491	BX648962	28.839	11	31834576
rs686699	a	g	0.1961	1.056	0.368	1.051	0.04161	1.164	+-	BX648962	Intron	PAX6	46.07	BX648962	21.26	11	31842155
rs677874	a	c	0.7489	0.984	0.8717	0.989	0.01275	0.803	-+	BX648962	Intron	PAX6	51.794	BX648962	15.536	11	31847879
rs11031505	a	g	0.4516	0.968	0.9523	0.997	0.416	1.064	-+	BX648962	Intron	PAX6	59.03	BX648962	8.3	11	31855115
rs652722	a	g	0.5198	0.97	0.4193	0.952	0.5349	0.95	--	BX648962	Intron	PAX6	66.025	BX648962	1.305	11	31862110

## Sheet: LRP1B
MarkerName	Allele1	Allele2	P-value-overall	OR-overall	P-value-HPG	OR-HPG	P-value-NPG	OR-NPG	Direction	Gene	Location	5'gene	5'dist(kb)	3'gene	3'dist(kb)	CHR	BP
rs1047874	a	g	0.878	0.994	0.6219	0.973	0.588	0.961	-+	LRP1B	Exon	in	0	in	0	2	140706313
rs16843644	a	c	0.4628	1.037	0.2733	1.073	0.5522	1.053	++	LRP1B	Intron	LRP1B	3.201	LRP1B	4.352	2	140716772
rs2129483	a	g	0.8038	0.974	0.1756	1.197	0.01292	0.595	-+	LRP1B	Intron	LRP1B	7.428	LRP1B	0.125	2	140720999
rs17385785	a	c	0.07828	1.188	0.00868	1.384	0.6141	1.092	++	LRP1B	Intron	LRP1B	15.442	LRP1B	7.637	2	140736643
rs10469593	a	g	0.9	1.006	0.922	1.006	0.281	1.085	+-	LRP1B	Intron	LRP1B	18.912	LRP1B	4.167	2	140740113
rs16843732	a	g	0.7653	1.02	0.5813	1.054	0.3198	1.14	?+	LRP1B	Intron	LRP1B	19.814	LRP1B	3.265	2	140741015
rs1492393	a	g	0.8006	1.011	0.8632	1.01	0.4748	0.947	-+	LRP1B	Intron	LRP1B	0.309	LRP1B	22.9	2	140748946
rs1486969	a	g	0.8206	1.024	0.1475	0.826	0.0097	1.712	+-	LRP1B	Intron	LRP1B	11.746	LRP1B	11.463	2	140760383
rs598786	a	c	0.527	0.971	0.9135	0.994	0.7037	0.97	--	LRP1B	Intron	LRP1B	22.913	LRP1B	0.296	2	140771550
rs10496841	a	g	0.6206	0.974	0.4756	0.951	0.141	0.872	--	LRP1B	Intron	LRP1B	1.309	LRP1B	5.554	2	140790447
rs16843782	a	g	0.5471	1.038	0.2736	1.093	0.9964	1	++	LRP1B	Intron	LRP1B	1.049	LRP1B	0.755	2	140797176
rs654051	a	c	0.5071	1.031	0.8391	1.012	0.7887	1.022	-+	LRP1B	Intron	LRP1B	1.524	LRP1B	0.171	2	140799629
rs11894060	a	c	0.9331	0.996	0.7903	1.016	0.1339	0.89	-+	LRP1B	Intron	LRP1B	0.948	LRP1B	7.626	2	140800865
rs623670	a	g	0.3586	0.963	0.3817	0.954	0.5402	0.957	--	LRP1B	Intron	LRP1B	1.923	LRP1B	6.651	2	140801840
rs1968911	a	g	0.5354	1.027	0.7238	1.02	0.4975	1.052	-+	LRP1B	Intron	LRP1B	0.754	LRP1B	0.301	2	140809352
rs12992137	a	g	0.3087	1.043	0.2694	1.061	0.4935	1.05	++	LRP1B	Intron	LRP1B	2.5	LRP1B	12.458	2	140812377
rs2945572	a	c	0.3045	0.958	0.5378	0.967	0.113	0.893	--	LRP1B	Intron	LRP1B	2.884	LRP1B	12.074	2	140812761
rs16843812	a	c	0.535	0.967	0.4777	0.951	0.09346	0.856	-+	LRP1B	Intron	LRP1B	4.955	LRP1B	10.003	2	140814832
rs16843815	a	g	0.7113	0.97	0.6209	0.944	0.7246	0.946	?-	LRP1B	Intron	LRP1B	4.965	LRP1B	9.993	2	140814842
rs1518450	a	g	0.3533	1.039	0.2902	1.058	0.5562	1.043	++	LRP1B	Intron	LRP1B	0.608	LRP1B	2.661	2	140827719
rs7607749	a	g	0.6441	1.034	0.7909	1.025	0.8875	1.018	-+	LRP1B	Intron	LRP1B	3.352	LRP1B	2.362	2	140836337
rs4954830	a	c	0.7687	1.024	0.6976	1.041	0.7751	1.04	-+	LRP1B	Intron	LRP1B	1.144	LRP1B	4.782	2	140839966
rs2931465	a	g	0.7533	0.967	0.3319	1.139	0.01334	0.604	-+	LRP1B	Intron	LRP1B	1.243	LRP1B	0.479	2	140846567
rs670617	a	g	0.6907	0.951	0.06102	0.73	0.02768	1.879	?-	LRP1B	Intron	LRP1B	2.699	LRP1B	2.343	2	140849875
rs652923	a	g	0.9526	1.003	0.9547	0.997	0.8837	1.011	-+	LRP1B	Intron	LRP1B	0.152	LRP1B	7.454	2	140852477
rs16843900	a	c	0.6196	1.031	0.3196	1.084	0.9892	0.999	++	LRP1B	Intron	LRP1B	7.741	LRP1B	48.753	2	140867789
rs10803583	a	c	0.6211	1.065	0.05577	1.385	0.04558	0.57	?+	LRP1B	Intron	LRP1B	10.5	LRP1B	45.994	2	140870548
rs2380790	a	g	0.7459	1.022	0.879	0.987	0.8457	1.022	-+	LRP1B	Intron	LRP1B	13.258	LRP1B	43.236	2	140873306
rs16843911	a	c	0.4577	1.049	0.6933	0.964	0.9956	1.001	?-	LRP1B	Intron	LRP1B	13.306	LRP1B	43.188	2	140873354
rs1518447	a	g	0.5885	1.04	0.7355	1.032	0.8384	1.026	-+	LRP1B	Intron	LRP1B	14.393	LRP1B	42.101	2	140874441
rs7592518	a	g	0.8143	0.984	0.8532	1.016	0.8979	0.986	+-	LRP1B	Intron	LRP1B	23.456	LRP1B	33.038	2	140883504
rs7593072	a	g	0.8954	0.991	0.7319	1.033	0.1276	0.817	?+	LRP1B	Intron	LRP1B	26.762	LRP1B	29.732	2	140886810
rs1464212	a	g	0.7408	1.015	0.8322	0.987	0.6482	0.964	+-	LRP1B	Intron	LRP1B	35.679	LRP1B	20.815	2	140895727
rs1518436	a	g	0.8062	0.984	0.7072	0.968	0.9083	0.987	--	LRP1B	Intron	LRP1B	36.889	LRP1B	19.605	2	140896937
rs7371382	a	g	0.4417	0.956	0.867	0.987	0.2422	0.89	-+	LRP1B	Intron	LRP1B	40.136	LRP1B	16.358	2	140900184
rs11897270	a	g	0.5871	1.024	0.5188	1.037	0.6848	0.97	++	LRP1B	Intron	LRP1B	46.858	LRP1B	9.636	2	140906906
rs13003828	a	g	0.6123	1.022	0.4916	1.039	0.6572	0.967	++	LRP1B	Intron	LRP1B	50.536	LRP1B	5.958	2	140910584
rs17387292	a	g	0.6941	0.981	0.398	0.947	0.3413	1.088	+-	LRP1B	Intron	LRP1B	51.049	LRP1B	5.445	2	140911097
rs1518444	a	g	0.8249	1.01	0.4904	1.042	0.6927	0.969	++	LRP1B	Intron	LRP1B	54.295	LRP1B	2.199	2	140914343
rs17478280	a	c	0.6323	0.959	0.7263	0.962	0.9097	0.983	+-	LRP1B	Intron	LRP1B	55.81	LRP1B	0.684	2	140915858
rs1878741	a	g	0.8185	1.011	0.4977	1.042	0.687	0.968	++	LRP1B	Intron	LRP1B	56.326	LRP1B	0.168	2	140916374
rs4447563	a	g	0.5171	1.027	0.2622	1.062	0.3944	1.064	++	LRP1B	Intron	LRP1B	0.967	LRP1B	0.739	2	140917629
rs11891957	a	g	0.5716	1.048	0.7997	1.027	0.9508	0.991	-+	LRP1B	Intron	LRP1B	0.379	LRP1B	5.509	2	140919097
rs7422845	a	c	0.71	0.982	0.4113	0.948	0.324	1.091	+-	LRP1B	Intron	LRP1B	2.009	LRP1B	3.879	2	140920727
rs6727869	a	c	0.5975	1.045	0.9776	0.997	0.8725	1.023	-+	LRP1B	Intron	LRP1B	4.77	LRP1B	1.118	2	140923488
rs16843975	a	c	0.6908	0.975	0.9757	0.998	0.4542	0.921	-+	LRP1B	Intron	LRP1B	4.553	LRP1B	1.24	2	140929253
rs1518440	a	g	0.7114	0.982	0.3896	0.946	0.3198	1.092	+-	LRP1B	Intron	LRP1B	2.024	LRP1B	15.462	2	140933714
rs2030240	a	g	0.8297	1.02	0.8663	1.021	0.3105	0.85	-+	LRP1B	Intron	LRP1B	3.713	LRP1B	13.773	2	140935403
rs7597859	a	c	0.9376	1.009	0.5137	1.11	0.6352	1.11	?+	LRP1B	Intron	LRP1B	5.089	LRP1B	4.916	2	140954465
rs3923350	a	c	0.4135	1.039	0.7061	1.023	0.4191	1.067	-+	LRP1B	Intron	LRP1B	6.692	LRP1B	3.313	2	140956068
rs3884557	a	g	0.9641	1.003	0.4133	0.936	0.3682	0.909	--	LRP1B	Intron	LRP1B	6.948	LRP1B	3.057	2	140956324
rs13422213	a	g	0.5917	0.976	0.4383	0.955	0.4113	1.069	--	LRP1B	Intron	LRP1B	5.102	LRP1B	0.836	2	140974889
rs11676154	a	g	0.43	0.948	0.3925	0.927	0.117	0.836	--	LRP1B	Intron	LRP1B	0.405	LRP1B	4.191	2	140984500
rs1463614	a	c	0.6268	1.023	0.6721	0.975	0.5107	0.949	-+	LRP1B	Intron	LRP1B	2.376	LRP1B	2.22	2	140986471
rs2171107	a	c	0.5895	0.976	0.7265	1.021	0.5331	1.051	+-	LRP1B	Intron	LRP1B	2.645	LRP1B	1.951	2	140986740
rs1385775	a	g	0.5845	0.978	0.09126	0.914	0.7838	0.981	--	LRP1B	Intron	LRP1B	4.521	LRP1B	4.311	2	140995571
rs1385776	a	g	0.9746	1.002	0.3796	0.946	0.1901	0.896	-+	LRP1B	Intron	LRP1B	4.61	LRP1B	4.222	2	140995660
rs6715219	a	c	0.5884	1.027	0.2848	1.071	0.3097	0.915	++	LRP1B	Intron	LRP1B	6.906	LRP1B	1.926	2	140997956
rs1385769	a	c	0.5675	0.972	0.281	0.934	0.293	1.095	--	LRP1B	Intron	LRP1B	1.775	LRP1B	5.895	2	141002164
rs11901153	a	g	0.5373	0.975	0.637	1.026	0.3562	0.936	+-	LRP1B	Intron	LRP1B	2.956	LRP1B	4.714	2	141003345
rs1485848	a	g	0.8015	0.99	0.257	0.941	0.8243	0.985	--	LRP1B	Intron	LRP1B	3.954	LRP1B	3.716	2	141004343
rs13429216	a	g	0.6768	1.032	0.4714	1.075	0.8611	1.024	-+	LRP1B	Intron	LRP1B	6.4	LRP1B	1.27	2	141006789
rs13003116	a	g	0.8019	1.01	0.3087	1.056	0.7856	1.019	++	LRP1B	Intron	LRP1B	0.602	LRP1B	3.661	2	141011350
rs2380885	a	g	0.5411	1.037	0.7463	0.975	0.3013	1.112	+-	LRP1B	Intron	LRP1B	0.97	LRP1B	3.293	2	141011718
rs1905925	a	g	0.916	1.004	0.38	0.954	0.9614	1.003	--	LRP1B	Intron	LRP1B	2.334	LRP1B	1.929	2	141013082
rs6430913	a	g	0.7224	0.986	0.5046	1.036	0.8159	0.984	++	LRP1B	Intron	LRP1B	1.055	LRP1B	55.604	2	141017065
rs1463616	a	g	0.9159	0.996	0.3974	1.046	0.9639	0.997	++	LRP1B	Intron	LRP1B	11.181	LRP1B	45.478	2	141027191
rs1352043	a	c	0.8546	0.989	0.5563	1.046	0.8249	1.023	-+	LRP1B	Intron	LRP1B	32.901	LRP1B	23.758	2	141048911
rs10496849	a	c	0.681	0.983	0.9109	1.006	0.8432	0.986	+-	LRP1B	Intron	LRP1B	34.568	LRP1B	22.091	2	141050578
rs6732761	a	c	0.418	0.967	0.7941	1.014	0.81	0.983	++	LRP1B	Intron	LRP1B	35.197	LRP1B	21.462	2	141051207
rs7600406	a	g	0.8261	0.991	0.5415	1.034	0.2423	0.916	-+	LRP1B	Intron	LRP1B	39.378	LRP1B	17.281	2	141055388
rs1564933	a	c	0.8867	0.994	0.3056	0.947	0.1686	1.104	+-	LRP1B	Intron	LRP1B	41.086	LRP1B	15.573	2	141057096
rs16844281	a	c	0.8525	1.013	0.8425	1.018	0.5621	0.929	-+	LRP1B	Intron	LRP1B	43.56	LRP1B	13.099	2	141059570
rs10928758	a	c	0.1728	1.117	0.9544	0.994	0.1962	1.206	-+	LRP1B	Intron	LRP1B	43.796	LRP1B	12.863	2	141059806
rs1485845	a	c	0.1712	1.085	0.1282	1.136	0.6733	0.952	?+	LRP1B	Intron	LRP1B	46.467	LRP1B	10.192	2	141062477
rs6752743	a	g	0.4538	1.037	0.236	1.078	0.7415	0.972	++	LRP1B	Intron	LRP1B	48.938	LRP1B	7.721	2	141064948
rs693474	a	c	0.2606	0.951	0.263	0.937	0.5907	0.959	--	LRP1B	Intron	LRP1B	49.172	LRP1B	7.487	2	141065182
rs16844290	a	g	0.3404	0.956	0.363	0.945	0.6249	0.961	--	LRP1B	Intron	LRP1B	49.205	LRP1B	7.454	2	141065215
rs16844293	a	g	0.8194	0.981	0.5967	0.943	0.5225	1.097	--	LRP1B	Intron	LRP1B	49.251	LRP1B	7.408	2	141065261
rs483128	a	g	0.1814	1.057	0.1863	1.074	0.3551	1.068	++	LRP1B	Intron	LRP1B	49.766	LRP1B	6.893	2	141065776
rs511625	a	g	0.9625	0.998	0.4042	0.955	0.8608	1.013	--	LRP1B	Intron	LRP1B	50.56	LRP1B	6.099	2	141066570
rs1372256	a	c	0.5657	1.03	0.643	1.031	0.2357	1.11	++	LRP1B	Intron	LRP1B	54.856	LRP1B	1.803	2	141070866
rs1441467	a	g	0.9978	1	0.6205	1.072	0.6049	0.904	++	LRP1B	Intron	LRP1B	2.48	LRP1B	96.13	2	141078158
rs16844322	a	g	0.4097	0.955	0.6497	0.968	0.05353	0.831	--	LRP1B	Intron	LRP1B	2.786	LRP1B	95.824	2	141078464
rs491391	a	c	0.7428	1.028	0.8633	1.019	0.9524	1.009	-+	LRP1B	Intron	LRP1B	2.85	LRP1B	95.76	2	141078528
rs493102	a	c	0.39	1.036	0.7285	1.019	0.8503	0.986	-+	LRP1B	Intron	LRP1B	3.014	LRP1B	95.596	2	141078692
rs502443	a	g	0.6746	1.018	0.8475	1.011	0.772	0.979	-+	LRP1B	Intron	LRP1B	4.245	LRP1B	94.365	2	141079923
rs559942	a	g	0.7325	0.986	0.4328	0.957	0.8989	1.009	--	LRP1B	Intron	LRP1B	4.365	LRP1B	94.245	2	141080043
rs10153880	a	g	0.7148	1.017	0.5047	1.042	0.6927	1.032	-+	LRP1B	Intron	LRP1B	5.963	LRP1B	92.647	2	141081641
rs11674356	a	g	0.1068	1.105	0.478	1.059	0.1601	1.166	++	LRP1B	Intron	LRP1B	8.354	LRP1B	90.256	2	141084032
rs554360	a	g	0.6362	1.021	0.3115	1.061	0.6649	0.967	++	LRP1B	Intron	LRP1B	8.371	LRP1B	90.239	2	141084049
rs544510	a	g	0.7481	1.013	0.8194	1.012	0.7602	0.979	++	LRP1B	Intron	LRP1B	10.618	LRP1B	87.992	2	141086296
rs487419	a	g	0.9978	1	0.9563	0.994	0.9268	1.014	-+	LRP1B	Intron	LRP1B	18.399	LRP1B	80.211	2	141094077
rs502617	a	g	0.6354	1.021	0.371	1.054	0.905	0.991	++	LRP1B	Intron	LRP1B	26.132	LRP1B	72.478	2	141101810
rs476680	a	g	0.2004	0.876	0.6953	0.95	0.1617	0.772	--	LRP1B	Intron	LRP1B	28.585	LRP1B	70.025	2	141104263
rs506281	a	c	0.9975	1	0.9465	1.006	0.958	1.006	-+	LRP1B	Intron	LRP1B	32.71	LRP1B	65.9	2	141108388
rs10166217	a	c	0.8672	0.993	0.4433	1.044	0.2442	0.915	++	LRP1B	Intron	LRP1B	39.281	LRP1B	59.329	2	141114959
rs4954847	a	g	0.9382	1.005	0.841	1.018	0.9299	1.01	-+	LRP1B	Intron	LRP1B	47.893	LRP1B	50.717	2	141123571
rs514478	a	g	0.9521	1.003	0.4485	1.05	0.3558	0.921	++	LRP1B	Intron	LRP1B	49.958	LRP1B	48.652	2	141125636
rs13008448	a	g	0.1889	0.872	0.609	0.935	0.2368	0.803	--	LRP1B	Intron	LRP1B	55.835	LRP1B	42.775	2	141131513
rs16844441	a	g	0.7287	1.027	0.6787	1.043	0.7911	1.035	++	LRP1B	Intron	LRP1B	65.214	LRP1B	33.396	2	141140892
rs16844449	a	g	0.8102	1.02	0.8639	1.019	0.9394	0.989	-+	LRP1B	Intron	LRP1B	67.506	LRP1B	31.104	2	141143184
rs6737361	a	g	0.4902	1.045	0.8596	1.015	0.6044	1.059	-+	LRP1B	Intron	LRP1B	69.543	LRP1B	29.067	2	141145221
rs6744882	a	g	0.2434	1.095	0.3926	1.098	0.2234	1.207	?+	LRP1B	Intron	LRP1B	71.297	LRP1B	27.313	2	141146975
rs6748249	a	c	0.4819	1.045	0.8414	1.016	0.403	1.095	-+	LRP1B	Intron	LRP1B	77.726	LRP1B	20.884	2	141153404
rs2165506	a	g	0.5529	1.026	0.3362	1.056	0.8841	0.989	++	LRP1B	Intron	LRP1B	89.104	LRP1B	9.506	2	141164782
rs11890215	a	g	0.2038	0.932	0.1696	0.905	0.69	0.961	--	LRP1B	Intron	LRP1B	4.064	LRP1B	9.355	2	141180656
rs1441460	a	g	0.8391	0.992	0.9574	0.997	0.7117	1.027	+-	LRP1B	Intron	LRP1B	6.262	LRP1B	7.157	2	141182854
rs6746848	a	c	0.4647	1.035	0.2818	1.069	0.5431	1.05	++	LRP1B	Intron	LRP1B	11.603	LRP1B	1.816	2	141188195
rs436323	a	g	0.4266	1.046	0.2937	1.079	0.8711	0.984	++	LRP1B	Intron	LRP1B	4.083	LRP1B	48.313	2	141194938
rs17513652	a	g	0.4142	1.047	0.288	1.08	0.8603	0.982	++	LRP1B	Intron	LRP1B	10.635	LRP1B	41.761	2	141201490
rs288097	a	g	0.6601	1.025	0.9731	0.998	0.6727	1.043	-+	LRP1B	Intron	LRP1B	13.512	LRP1B	38.884	2	141204367
rs288115	a	g	0.9318	1.009	0.2362	1.179	0.6732	1.078	++	LRP1B	Intron	LRP1B	16.426	LRP1B	35.97	2	141207281
rs288120	a	g	0.6261	1.028	0.9458	1.005	0.6802	1.042	-+	LRP1B	Intron	LRP1B	19.272	LRP1B	33.124	2	141210127
rs288125	a	c	0.1114	0.925	0.4894	0.957	0.3324	0.92	--	LRP1B	Intron	LRP1B	22.211	LRP1B	30.185	2	141213066
rs16844617	a	g	0.01063	0.83	0.03048	0.815	0.5628	0.927	--	LRP1B	Intron	LRP1B	26.307	LRP1B	26.089	2	141217162
rs387927	a	g	0.9841	1.001	0.7319	1.019	0.7553	0.977	-+	LRP1B	Intron	LRP1B	30.334	LRP1B	22.062	2	141221189
rs288111	a	g	0.972	0.998	0.684	1.032	0.4597	0.922	?+	LRP1B	Intron	LRP1B	36.406	LRP1B	15.99	2	141227261
rs185959	a	g	0.667	1.018	0.5692	1.032	0.8234	0.984	++	LRP1B	Intron	LRP1B	43.267	LRP1B	9.129	2	141234122
rs12691565	a	c	0.4653	1.052	0.5744	1.053	0.8404	0.976	++	LRP1B	Intron	LRP1B	4.081	LRP1B	1.01	2	141249126
rs9287300	a	g	0.8034	1.011	0.7968	0.985	0.8893	1.011	+-	LRP1B	Intron	LRP1B	4.211	LRP1B	0.88	2	141249256
rs996361	a	g	0.4537	0.954	0.2443	0.909	0.5871	1.061	--	LRP1B	Intron	LRP1B	5.087	LRP1B	0.004	2	141250132
rs11675046	a	g	0.5384	0.962	0.2996	0.918	0.4803	1.08	--	LRP1B	Intron	LRP1B	0.453	LRP1B	36.965	2	141250730
rs13030928	a	g	0.9109	1.005	0.8044	0.986	0.8625	0.986	+-	LRP1B	Intron	LRP1B	3.069	LRP1B	34.349	2	141253346
rs6727952	a	g	0.8752	1.007	0.4737	1.041	0.9404	1.006	-+	LRP1B	Intron	LRP1B	13.925	LRP1B	23.493	2	141264202
rs6735489	a	c	0.674	0.981	0.8908	1.008	0.6184	0.961	-+	LRP1B	Intron	LRP1B	17.543	LRP1B	19.875	2	141267820
rs2890537	a	g	0.2995	1.069	0.2383	1.104	0.414	1.096	++	LRP1B	Intron	LRP1B	27.448	LRP1B	9.97	2	141277725
rs1476250	a	g	0.9503	0.995	0.823	0.978	0.8001	0.967	-+	LRP1B	Intron	LRP1B	30.957	LRP1B	6.461	2	141281234
rs3749010	a	g	0.2608	0.93	0.2366	0.905	0.359	0.902	--	LRP1B	Exon	in	0	in	0	2	141287799
rs13432282	a	c	0.9882	1.001	0.9648	0.997	0.3141	1.111	-+	LRP1B	Intron	LRP1B	0.734	LRP1B	25.45	2	141288579
rs6749275	a	c	0.4936	1.028	0.1197	1.086	0.867	1.012	-+	LRP1B	Intron	LRP1B	1.208	LRP1B	24.976	2	141289053
rs1429334	a	g	0.1857	0.925	0.08996	0.877	0.3867	0.915	--	LRP1B	Intron	LRP1B	4.316	LRP1B	21.868	2	141292161
rs1429331	a	g	0.07351	0.889	0.2024	0.897	0.05734	0.803	--	LRP1B	Intron	LRP1B	5.738	LRP1B	20.446	2	141293583
rs7420763	a	g	0.4074	0.958	0.6928	0.973	0.6755	1.04	--	LRP1B	Intron	LRP1B	7.386	LRP1B	18.798	2	141295231
rs13420111	a	g	0.6112	1.029	0.9691	0.997	0.9365	0.992	-+	LRP1B	Intron	LRP1B	9.957	LRP1B	16.227	2	141297802
rs1429328	a	c	0.373	0.946	0.3169	0.922	0.4578	0.923	--	LRP1B	Intron	LRP1B	11.002	LRP1B	15.182	2	141298847
rs923182	a	c	0.6215	1.031	0.4561	1.062	0.6665	1.047	++	LRP1B	Intron	LRP1B	11.831	LRP1B	14.353	2	141299676
rs6709738	a	c	0.251	0.882	0.08848	0.778	0.4664	0.873	--	LRP1B	Intron	LRP1B	20.877	LRP1B	5.307	2	141308722
rs4461204	a	g	0.4849	0.948	0.7852	1.027	0.56	0.925	++	LRP1B	Intron	LRP1B	1.88	LRP1B	7.129	2	141317011
rs2087024	a	c	0.2688	1.049	0.4101	1.047	0.851	0.986	++	LRP1B	Intron	LRP1B	2.869	LRP1B	6.14	2	141318000
rs17576906	a	g	0.2958	1.082	0.2361	1.124	0.5127	1.089	++	LRP1B	Intron	LRP1B	3.885	LRP1B	5.124	2	141319016
rs10166257	a	g	0.7572	1.021	0.7875	1.024	0.851	1.023	-+	LRP1B	Intron	LRP1B	5.625	LRP1B	3.384	2	141320756
rs2220257	a	g	0.04157	1.123	0.1804	1.104	0.1994	1.133	++	LRP1B	Intron	LRP1B	6.036	LRP1B	2.973	2	141321167
rs11901880	a	g	0.08196	0.928	0.2322	0.936	0.4414	0.944	--	LRP1B	Intron	LRP1B	7.322	LRP1B	1.687	2	141322453
rs13006054	a	g	0.08734	1.139	0.2986	1.108	0.6795	1.058	++	LRP1B, LRPDIT	Intron	LRPDIT	0.682	LRP1B	15.124	2	141326504
rs13411360	a	g	0.5672	1.041	0.7418	1.031	0.9818	0.997	-+	LRP1B, LRPDIT	Intron	LRPDIT	13.392	LRP1B	2.414	2	141339214
rs6429850	a	g	0.7288	0.979	0.7373	0.973	0.9881	0.998	--	LRP1B, LRPDIT	Intron	LRPDIT	14.107	LRP1B	1.699	2	141339929
rs7565456	a	g	0.8668	1.008	0.9568	0.997	0.9752	1.003	-+	LRP1B, LRPDIT	Intron	LRPDIT	14.205	LRP1B	1.601	2	141340027
rs7349387	a	g	0.7899	1.017	0.7464	1.027	0.9324	0.991	++	LRP1B, LRPDIT	Intron	LRPDIT	2.23	LRP1B	13.323	2	141344532
rs10496855	a	c	0.09094	0.911	0.3172	0.931	0.8452	0.981	--	LRP1B, LRPDIT	Intron	LRPDIT	12.548	LRP1B	3.005	2	141354850
rs10496858	a	g	0.6635	0.981	0.8976	0.993	0.9063	1.009	-+	LRP1B, LRPDIT	Intron	LRPDIT	13.813	LRP1B	1.74	2	141356115
rs12691579	a	c	0.7584	0.987	0.9092	1.007	0.921	1.008	-+	LRP1B, LRPDIT	Intron	LRPDIT	14.646	LRP1B	0.907	2	141356948
rs10189583	a	c	0.3259	1.051	0.8209	1.015	0.936	1.007	+-	LRP1B, LRPDIT	Intron	LRPDIT	6.219	LRP1B	10.365	2	141366593
rs12987986	a	g	0.7507	0.986	0.5914	0.97	0.2911	1.088	-+	LRP1B, LRPDIT	Intron	LRPDIT	11.832	LRP1B	4.752	2	141372206
rs1864277	a	g	0.1473	0.889	0.2331	0.881	0.3984	0.887	--	LRP1B, LRPDIT	Intron	LRPDIT	12.529	LRP1B	4.055	2	141372903
rs2033290	a	c	0.5486	0.94	0.8641	1.026	0.1331	0.748	?+	LRP1B, LRPDIT	Intron	LRPDIT	13.974	LRP1B	2.61	2	141374348
rs1549709	a	g	0.9445	1.004	0.8511	0.985	0.1461	0.839	?-	LRP1B, LRPDIT	Intron	LRPDIT	15.623	LRP1B	0.961	2	141375997
rs2380945	a	g	0.2418	1.067	0.295	1.078	0.7854	0.973	++	LRP1B, LRPDIT	Intron	LRPDIT	2.677	LRP1B	12.21	2	141384793
rs10496859	a	c	0.7412	0.987	0.9879	0.999	0.5762	0.961	+-	LRP1B, LRPDIT	Intron	LRPDIT	3.032	LRP1B	11.855	2	141385148
rs16844936	a	g	0.8838	0.989	0.866	0.985	0.2854	1.149	--	LRP1B, LRPDIT	Intron	LRPDIT	4.256	LRP1B	10.631	2	141386372
rs10496860	a	g	0.4779	1.044	0.2299	1.101	0.4035	0.918	++	LRP1B, LRPDIT	Intron	LRPDIT	5.604	LRP1B	9.283	2	141387720
rs1429343	a	g	0.221	1.066	0.2891	1.075	0.5391	1.057	++	LRP1B, LRPDIT	Intron	LRPDIT	8.544	LRP1B	6.343	2	141390660
rs17519490	a	g	0.1477	1.107	0.3172	1.096	0.8324	1.025	++	LRP1B, LRPDIT	Intron	LRPDIT	7.667	LRP1B	19.42	2	141404853
rs10166782	a	g	0.2097	1.064	0.2506	1.077	0.695	0.968	-+	LRP1B, LRPDIT	Intron	LRPDIT	8.379	LRP1B	18.708	2	141405565
rs12614100	a	g	0.7705	1.032	0.4797	0.892	0.4185	1.181	?-	LRP1B, LRPDIT	Intron	LRPDIT	10.481	LRP1B	16.606	2	141407667
rs1581566	a	g	0.2512	1.051	0.6206	1.028	0.895	0.99	-+	LRP1B, LRPDIT	Intron	LRPDIT	12.12	LRP1B	14.967	2	141409306
rs6719711	a	g	0.56	1.031	0.7803	1.019	0.64	1.043	-+	LRP1B, LRPDIT	Intron	LRPDIT	26.894	LRP1B	0.193	2	141424080
rs1980343	a	g	0.0979	1.137	0.3746	1.104	0.1241	1.261	?+	LRP1B, LRPDIT	Intron	LRPDIT	26.978	LRP1B	0.109	2	141424164
rs2052910	a	c	0.3009	0.946	0.3909	0.937	0.1961	1.145	?-	LRP1B, LRPDIT	Intron	LRPDIT	4.136	LRP1B	26.083	2	141430115
rs16845015	a	g	0.6423	0.964	0.7344	1.037	0.05918	0.787	++	LRP1B, LRPDIT	Intron	LRPDIT	4.327	LRP1B	25.892	2	141430306
rs16845018	a	g	0.9519	1.004	0.4762	1.07	0.1385	1.209	++	LRP1B, LRPDIT	Intron	LRPDIT	5.237	LRP1B	24.982	2	141431216
rs13016717	a	g	0.9045	0.993	0.4647	0.946	0.08376	0.841	-+	LRP1B, LRPDIT	Intron	LRPDIT	8.137	LRP1B	22.082	2	141434116
rs1346641	a	c	0.4684	1.038	0.9129	1.007	0.1725	0.888	-+	LRP1B, LRPDIT	Intron	LRPDIT	9.487	LRP1B	20.732	2	141435466
rs10928081	a	g	0.7327	0.98	0.5618	0.956	0.4814	1.073	+-	LRP1B, LRPDIT	Intron	LRPDIT	11.131	LRP1B	19.088	2	141437110
rs10928082	a	g	0.8941	1.007	0.9351	0.994	0.3959	1.083	+-	LRP1B, LRPDIT	Intron	LRPDIT	11.65	LRP1B	18.569	2	141437629
rs7586607	a	c	0.5551	0.962	0.2858	0.912	0.4772	1.083	--	LRP1B, LRPDIT	Intron	LRPDIT	20.088	LRP1B	10.131	2	141446067
rs10928086	a	c	0.4461	0.963	0.4109	0.947	0.5242	1.056	--	LRP1B, LRPDIT	Intron	LRPDIT	21.643	LRP1B	8.576	2	141447622
rs980288	a	g	0.4166	1.041	0.3849	1.059	0.5424	0.95	++	LRP1B, LRPDIT	Intron	LRPDIT	22.174	LRP1B	8.045	2	141448153
rs12619314	a	g	0.2135	1.072	0.4302	1.06	0.9711	1.004	++	LRP1B, LRPDIT	Intron	LRPDIT	23.169	LRP1B	7.05	2	141449148
rs1429363	a	g	0.9239	0.996	0.7145	0.98	0.0246	1.179	+-	LRP1B, LRPDIT	Intron	LRPDIT	28.589	LRP1B	1.63	2	141454568
rs10928087	a	g	0.535	1.058	0.9509	0.992	0.583	1.105	?-	LRP1B, LRPDIT	Intron	LRPDIT	2.258	LRP1B	4.997	2	141458573
rs1429367	a	c	0.9793	0.999	0.7776	0.984	0.03137	1.171	+-	LRP1B, LRPDIT	Intron	LRP1B	0.762	LRP1B	3.575	2	141464458
rs11678316	a	g	0.9969	1	0.8281	0.987	0.09806	1.139	+-	LRP1B, LRPDIT	Intron	LRP1B	4.235	LRP1B	0.102	2	141467931
rs2380920	a	g	0.9655	1.002	0.672	0.977	0.0232	1.181	+-	LRP1B, LRPDIT	Intron	LRP1B	2.45	LRP1B	8.749	2	141470624
rs1949871	a	g	0.3481	0.96	0.6706	0.976	0.007229	0.816	-+	LRP1B, LRPDIT	Intron	LRP1B	4.63	LRP1B	6.569	2	141472804
rs16845115	a	c	0.8573	1.012	0.6705	1.04	0.3638	0.9	-+	LRP1B, LRPDIT	Intron	LRP1B	4.888	LRP1B	6.311	2	141473062
rs1474407	a	g	0.7598	1.014	0.7618	0.982	0.01399	1.209	+-	LRP1B, LRPDIT	Intron	LRP1B	5.542	LRP1B	5.657	2	141473716
rs13012143	a	g	0.7003	1.02	0.9778	1.002	0.1729	1.128	+-	LRP1B, LRPDIT	Intron	LRP1B	1.667	LRP1B	6.431	2	141481163
rs6758426	a	g	0.8408	0.991	0.7265	1.02	0.06075	0.868	-+	LRP1B, LRPDIT	Intron	LRP1B	0.648	LRP1B	1.302	2	141488432
rs6429856	a	g	0.8962	1.005	0.4005	1.047	0.07184	0.88	-+	LRP1B, LRPDIT	Intron	LRP1B	2.284	LRP1B	26.599	2	141496425
rs1880620	a	g	0.9893	1.001	0.4608	0.961	0.04426	1.154	+-	LRP1B, LRPDIT	Intron	LRP1B	4.402	LRP1B	24.481	2	141498543
rs10210358	a	g	0.5642	0.971	0.2292	0.922	0.9861	0.998	--	LRP1B, LRPDIT	Intron	LRP1B	17.949	LRP1B	10.934	2	141512090
rs17588066	a	g	0.7293	0.968	0.6429	0.946	0.08466	0.764	--	LRP1B, LRPDIT	Intron	LRP1B	18.438	LRP1B	10.445	2	141512579
rs2177770	a	g	0.912	1.009	0.6486	0.95	0.7694	1.049	?-	LRP1B, LRPDIT	Intron	LRP1B	18.888	LRP1B	9.995	2	141513029
rs17588199	a	g	0.8249	1.018	0.9751	1.003	0.9425	0.99	+-	LRP1B, LRPDIT	Intron	LRP1B	21.09	LRP1B	7.793	2	141515231
rs2091302	a	g	0.6182	1.021	0.1792	1.076	0.2031	0.913	++	LRP1B, LRPDIT	Intron	LRP1B	22.208	LRP1B	6.675	2	141516349
rs1474406	a	g	0.4806	1.033	0.2612	1.071	0.3428	0.927	-+	LRP1B, LRPDIT	Intron	LRP1B	22.402	LRP1B	6.481	2	141516543
rs1004502	a	c	0.8014	0.983	0.357	0.923	0.4804	1.084	+-	LRP1B, LRPDIT	Intron	LRP1B	22.802	LRP1B	6.081	2	141516943
rs7594687	a	g	0.4813	1.049	0.2807	1.103	0.7479	1.038	++	LRP1B, LRPDIT	Intron	LRP1B	25.931	LRP1B	2.952	2	141520072
rs16845233	a	c	0.816	0.977	0.8328	1.027	0.9704	1.007	-+	LRP1B, LRPDIT	Intron	LRP1B	0.388	LRP1B	3.235	2	141529686
rs16845255	a	g	0.1317	1.191	0.07441	1.327	0.5278	0.89	++	LRP1B, LRPDIT	Intron	LRP1B	2.034	LRP1B	0.962	2	141535127
rs1525583	a	g	0.7983	1.016	0.8557	1.015	0.9288	1.01	+-	LRP1B, LRPDIT	Intron	LRP1B	2.799	LRP1B	0.197	2	141535892
rs16845267	a	g	0.5375	1.035	0.8897	1.011	0.3838	1.099	?+	LRP1B, LRPDIT	Intron	LRP1B	4.398	LRP1B	121.749	2	141540710
rs6719409	a	g	0.8507	1.018	0.5898	1.07	0.9542	1.009	++	LRP1B, LRPDIT	Intron	LRP1B	5.423	LRP1B	120.724	2	141541735
rs4954876	a	c	0.6328	0.98	0.7315	0.982	0.575	0.96	+-	LRP1B, LRPDIT	Intron	LRP1B	7.106	LRP1B	119.041	2	141543418
rs4954687	a	g	0.3864	1.061	0.08344	1.177	0.6889	0.944	?+	LRP1B, LRPDIT	Intron	LRP1B	12.497	LRP1B	113.65	2	141548809
rs1357966	a	g	0.7437	1.021	0.8155	1.019	0.9534	1.007	+-	LRP1B, LRPDIT	Intron	LRP1B	13.779	LRP1B	112.368	2	141550091
rs2140872	a	g	0.6973	0.976	0.8008	0.979	0.8232	0.975	-+	LRP1B, LRPDIT	Intron	LRP1B	22.018	LRP1B	104.129	2	141558330
rs2049480	a	g	0.2003	1.055	0.2252	1.067	0.3698	1.067	++	LRP1B, LRPDIT	Intron	LRP1B	22.078	LRP1B	104.069	2	141558390
rs3845640	a	c	0.5299	1.026	0.3639	1.049	0.4264	1.058	++	LRP1B, LRPDIT	Intron	LRP1B	25.837	LRP1B	100.31	2	141562149
rs4954692	a	g	0.7368	0.983	0.3411	0.935	0.7546	0.97	?-	LRP1B, LRPDIT	Intron	LRP1B	26.235	LRP1B	99.912	2	141562547
rs4954880	a	g	0.4803	0.955	0.6503	0.962	0.6711	0.952	--	LRP1B, LRPDIT	Intron	LRP1B	26.504	LRP1B	99.643	2	141562816
rs1882629	a	g	0.2891	0.956	0.2824	0.942	0.1957	0.909	--	LRP1B, LRPDIT	Intron	LRP1B	32.587	LRP1B	93.56	2	141568899
rs12996731	a	g	0.6769	0.983	0.5272	0.967	0.4525	0.948	+-	LRP1B, LRPDIT	Intron	LRP1B	37.248	LRP1B	88.899	2	141573560
rs1882640	a	g	0.3203	1.048	0.7104	1.023	0.3193	1.084	+-	LRP1B, LRPDIT	Intron	LRP1B	41.155	LRP1B	84.992	2	141577467
rs1882642	a	g	0.4583	0.949	0.7464	0.968	0.1842	0.818	?-	LRP1B, LRPDIT	Intron	LRP1B	42.068	LRP1B	84.079	2	141578380
rs10205320	a	g	0.4009	1.04	0.8102	1.015	0.3573	1.078	+-	LRP1B, LRPDIT	Intron	LRP1B	46.429	LRP1B	79.718	2	141582741
rs1922704	a	g	0.266	0.953	0.2894	0.943	0.1692	0.903	--	LRP1B, LRPDIT	Intron	LRP1B	47.606	LRP1B	78.541	2	141583918
rs1882638	a	g	0.5774	1.039	0.5296	0.947	0.1594	1.196	+-	LRP1B, LRPDIT	Intron	LRP1B	57.359	LRP1B	68.788	2	141593671
rs13013197	a	g	0.7597	0.988	0.4983	0.965	0.5323	0.957	0	LRP1B, LRPDIT	Intron	LRP1B	63.121	LRP1B	63.026	2	141599433
rs13426911	a	g	0.6845	1.027	0.7653	1.028	0.4061	1.115	?+	LRP1B, LRPDIT	Intron	LRP1B	67.972	LRP1B	58.175	2	141604284
rs7558715	a	g	0.8472	0.992	0.7989	0.986	0.8174	0.984	--	LRP1B, LRPDIT	Intron	LRP1B	69.91	LRP1B	56.237	2	141606222
rs12476507	a	g	0.8327	0.991	0.9087	1.006	0.3786	1.066	+-	LRP1B, LRPDIT	Intron	LRP1B	74.052	LRP1B	52.095	2	141610364
rs11694803	a	g	0.5498	1.04	0.5882	1.047	0.2513	1.14	-+	LRP1B, LRPDIT	Intron	LRP1B	75.369	LRP1B	50.778	2	141611681
rs7573569	a	g	0.6298	0.955	0.4706	1.102	0.7268	0.935	?+	LRP1B, LRPDIT	Intron	LRP1B	77.2	LRP1B	48.947	2	141613512
rs2222233	a	g	0.4143	1.037	0.7682	1.017	0.8625	1.014	+-	LRP1B, LRPDIT	Intron	LRP1B	100.101	LRP1B	26.046	2	141636413
rs16845527	a	g	0.8778	0.991	0.5	1.053	0.9652	1.005	++	LRP1B, LRPDIT	Intron	LRP1B	100.376	LRP1B	25.771	2	141636688
rs1033283	a	g	0.2704	0.9	0.9652	1.005	0.4523	0.877	++	LRP1B, LRPDIT	Intron	LRP1B	101.79	LRP1B	24.357	2	141638102
rs13016322	a	c	0.6038	0.974	0.8546	1.013	0.2615	1.118	?+	LRP1B, LRPDIT	Intron	LRP1B	103.362	LRP1B	22.785	2	141639674
rs4954893	a	c	0.6279	1.02	0.956	1.003	0.2511	0.92	+-	LRP1B, LRPDIT	Intron	LRP1B	106.003	LRP1B	20.144	2	141642315
rs6730244	a	g	0.6867	0.982	0.7322	0.98	0.7553	1.024	-+	LRP1B, LRPDIT	Intron	LRP1B	108.433	LRP1B	17.714	2	141644745
rs1249458	a	g	0.4195	0.965	0.8644	0.99	0.7786	0.979	--	LRP1B, LRPDIT	Intron	LRP1B	109.383	LRP1B	16.764	2	141645695
rs6741156	a	c	0.4718	1.03	0.7903	1.014	0.3314	0.932	+-	LRP1B, LRPDIT	Intron	LRP1B	116.52	LRP1B	9.627	2	141652832
rs1518805	a	c	0.1585	0.944	0.338	0.951	0.9881	0.999	--	LRP1B, LRPDIT	Intron	LRP1B	5.792	LRP1B	34.807	2	141668414
rs1401311	a	c	0.1467	0.943	0.3367	0.951	0.8188	0.984	--	LRP1B, LRPDIT	Intron	LRP1B	12.083	LRP1B	28.516	2	141674705
rs1401312	a	c	0.6353	1.021	0.9325	1.005	0.3536	0.933	-+	LRP1B, LRPDIT	Intron	LRP1B	12.308	LRP1B	28.291	2	141674930
rs1850697	a	g	0.2498	1.054	0.201	1.078	0.897	0.99	++	LRP1B, LRPDIT	Intron	LRP1B	15.528	LRP1B	25.071	2	141678150
rs300353	a	g	0.6261	0.972	0.6848	1.031	0.9893	1.001	++	LRP1B, LRPDIT	Intron	LRP1B	21.156	LRP1B	19.443	2	141683778
rs417978	a	c	0.5359	1.027	0.8118	1.013	0.403	0.94	-+	LRP1B, LRPDIT	Intron	LRP1B	26.012	LRP1B	14.587	2	141688634
rs300389	a	c	0.1609	0.917	0.1746	0.898	0.124	0.848	--	LRP1B, LRPDIT	Intron	LRP1B	35.98	LRP1B	4.619	2	141698602
rs1521103	a	g	0.2854	0.956	0.3491	0.95	0.8161	0.983	--	LRP1B, LRPDIT	Intron	LRP1B	37.328	LRP1B	3.271	2	141699950
rs1521102	a	g	0.6603	1.019	0.3543	1.052	0.5054	1.05	+-	LRP1B, LRPDIT	Intron	LRP1B	1.389	LRP1B	16.396	2	141704868
rs300386	a	g	0.1798	1.083	0.1506	1.116	0.1388	1.169	++	LRP1B, LRPDIT	Intron	LRP1B	2.119	LRP1B	15.666	2	141705598
rs12624031	a	c	0.8071	0.99	0.8277	1.012	0.3651	1.07	+-	LRP1B, LRPDIT	Intron	LRP1B	14.679	LRP1B	3.106	2	141718158
rs2679452	a	c	0.8825	1.009	0.5703	0.956	0.612	1.055	-+	LRP1B, LRPDIT	Intron	LRP1B	16.912	LRP1B	0.873	2	141720391
rs10496874	a	c	0.8817	0.989	0.8626	0.984	0.6682	1.055	-+	LRP1B, LRPDIT	Intron	LRP1B	1.037	LRP1B	6.13	2	141722430
rs1521108	a	c	0.492	0.968	0.4265	0.953	0.2824	0.914	--	LRP1B, LRPDIT	Intron	LRP1B	1.212	LRP1B	5.955	2	141722605
rs654180	a	g	0.2592	0.946	0.1421	0.91	0.1284	0.875	--	LRP1B, LRPDIT	Intron	LRP1B	3.577	LRP1B	3.59	2	141724970
rs373757	a	g	0.7926	0.984	0.342	0.922	0.8657	0.979	?-	LRP1B, LRPDIT	Intron	LRP1B	0.091	LRP1B	225.663	2	141728771
rs2714211	a	g	0.7289	1.021	0.2945	1.085	0.8679	0.983	++	LRP1B, LRPDIT	Intron	LRP1B	1.485	LRP1B	224.269	2	141730165
rs434276	a	c	0.2363	1.052	0.0492	1.117	0.2211	1.096	++	LRP1B, LRPDIT	Intron	LRP1B	1.749	LRP1B	224.005	2	141730429
rs969575	a	c	0.5738	1.026	0.2777	1.067	0.4958	0.948	++	LRP1B, LRPDIT	Intron	LRP1B	6.716	LRP1B	219.038	2	141735396
rs2139148	a	c	0.7934	0.989	0.6832	0.977	0.1195	0.888	--	LRP1B, LRPDIT	Intron	LRP1B	7.387	LRP1B	218.367	2	141736067
rs300400	a	c	0.2329	1.073	0.2044	1.101	0.1723	1.152	++	LRP1B, LRPDIT	Intron	LRP1B	12.787	LRP1B	212.967	2	141741467
rs300399	a	g	0.2844	0.946	0.08322	0.891	0.2206	0.894	--	LRP1B, LRPDIT	Intron	LRP1B	13.018	LRP1B	212.736	2	141741698
rs2714201	a	g	0.9489	1.006	0.2458	1.145	0.8789	1.025	++	LRP1B, LRPDIT	Intron	LRP1B	15.442	LRP1B	210.312	2	141744122
rs2102973	a	g	0.7285	1.026	0.9469	0.993	0.8629	0.977	--	LRP1B, LRPDIT	Intron	LRP1B	20.438	LRP1B	205.316	2	141749118
rs2683847	a	c	0.9563	0.997	0.751	1.023	0.7299	0.968	+-	LRP1B, LRPDIT	Intron	LRP1B	23.076	LRP1B	202.678	2	141751756
rs955681	a	g	0.7747	1.013	0.7211	0.978	0.8435	1.016	-+	LRP1B, LRPDIT	Intron	LRP1B	35.549	LRP1B	190.205	2	141764229
rs300342	a	c	0.1691	0.912	0.1368	0.88	0.3207	0.891	--	LRP1B, LRPDIT	Intron	LRP1B	45.821	LRP1B	179.933	2	141774501
rs300350	a	g	0.334	0.944	0.2925	0.923	0.2441	0.885	--	LRP1B, LRPDIT	Intron	LRP1B	54.061	LRP1B	171.693	2	141782741
rs12615262	a	g	0.7946	1.02	0.8134	0.977	0.7238	0.954	-+	LRP1B, LRPDIT	Intron	LRP1B	57.21	LRP1B	168.544	2	141785890
rs6712429	a	g	0.417	0.958	0.9259	1.007	0.4089	0.918	?+	LRP1B, LRPDIT	Intron	LRP1B	62.947	LRP1B	162.807	2	141791627
rs983810	a	g	0.265	1.064	0.05646	1.147	0.4801	1.073	++	LRP1B, LRPDIT	Intron	LRP1B	64.818	LRP1B	160.936	2	141793498
rs17602834	a	g	0.6649	1.018	0.2325	1.066	0.667	0.97	++	LRP1B, LRPDIT	Intron	LRP1B	65.098	LRP1B	160.656	2	141793778
rs2381140	a	g	0.7364	1.015	0.7966	1.015	0.4696	0.948	+-	LRP1B, LRPDIT	Intron	LRP1B	65.736	LRP1B	160.018	2	141794416
rs2683815	a	g	0.8166	0.984	0.6055	1.049	0.7834	0.967	+-	LRP1B, LRPDIT	Intron	LRP1B	65.793	LRP1B	159.961	2	141794473
rs10178342	a	g	0.0479	0.909	0.05641	0.887	0.3818	1.075	--	LRP1B, LRPDIT	Intron	LRP1B	65.937	LRP1B	159.817	2	141794617
rs16855038	a	g	0.145	0.909	0.02968	0.828	0.1784	1.16	--	LRP1B, LRPDIT	Intron	LRP1B	66.016	LRP1B	159.738	2	141794696
rs2714217	a	c	0.1893	0.947	0.5321	0.967	0.5643	1.043	--	LRP1B, LRPDIT	Intron	LRP1B	90.788	LRP1B	134.966	2	141819468
rs2683829	a	c	0.537	0.972	0.721	1.021	0.4122	1.067	+-	LRP1B, LRPDIT	Intron	LRP1B	99.708	LRP1B	126.046	2	141828388
rs2683832	a	g	0.5202	0.972	0.9597	1.003	0.08287	1.141	+-	LRP1B, LRPDIT	Intron	LRP1B	101.031	LRP1B	124.723	2	141829711
rs16845924	a	c	0.3464	0.888	0.4697	0.889	0.7458	1.073	--	LRP1B, LRPDIT	Intron	LRP1B	106.006	LRP1B	119.748	2	141834686
rs1402470	a	g	0.1876	0.947	0.9108	1.006	0.6411	1.034	+-	LRP1B, LRPDIT	Intron	LRP1B	107.192	LRP1B	118.562	2	141835872
rs1033316	a	c	0.185	1.091	0.06393	1.175	0.8073	0.973	++	LRP1B, LRPDIT	Intron	LRP1B	113.523	LRP1B	112.231	2	141842203
rs7599809	a	g	0.4547	1.033	0.6831	0.977	0.7324	0.974	--	LRP1B, LRPDIT	Intron	LRP1B	127.546	LRP1B	98.208	2	141856226
rs10166697	a	c	0.9606	1.005	0.9296	0.99	0.7626	1.05	+-	LRP1B, LRPDIT	Intron	LRP1B	129.205	LRP1B	96.549	2	141857885
rs11904688	a	c	0.4297	0.926	0.5699	0.931	0.5576	0.904	--	LRP1B, LRPDIT	Intron	LRP1B	132.096	LRP1B	93.658	2	141860776
rs12691602	a	g	0.3785	0.961	0.6361	1.028	0.7725	1.023	++	LRP1B, LRPDIT	Intron	LRP1B	137.321	LRP1B	88.433	2	141866001
rs12052880	a	g	0.3503	0.959	0.7532	1.018	0.9413	0.994	+-	LRP1B, LRPDIT	Intron	LRP1B	143.97	LRP1B	81.784	2	141872650
rs11687134	a	g	0.9671	1.002	0.4778	0.959	0.9082	1.009	-+	LRP1B, LRPDIT	Intron	LRP1B	145.976	LRP1B	79.778	2	141874656
rs11686674	a	g	0.3	0.88	0.1731	0.802	0.3283	1.221	--	LRP1B, LRPDIT	Intron	LRP1B	150.948	LRP1B	74.806	2	141879628
rs13021747	a	g	0.2911	1.087	0.5911	1.062	0.7624	1.049	?+	LRP1B, LRPDIT	Intron	LRP1B	151.235	LRP1B	74.519	2	141879915
rs6429872	a	c	0.3457	0.954	0.7213	1.023	0.8157	1.02	+-	LRP1B, LRPDIT	Intron	LRP1B	154.351	LRP1B	71.403	2	141883031
rs4954702	a	g	0.4429	1.033	0.02447	1.13	0.7881	0.981	++	LRP1B, LRPDIT	Intron	LRP1B	160.156	LRP1B	65.598	2	141888836
rs4954906	a	g	0.1167	1.071	0.07102	1.107	0.68	0.969	++	LRP1B, LRPDIT	Intron	LRP1B	164.414	LRP1B	61.34	2	141893094
rs11892609	a	g	0.2567	0.946	0.8568	1.012	0.8604	1.015	+-	LRP1B, LRPDIT	Intron	LRP1B	168.519	LRP1B	57.235	2	141897199
rs6717169	a	g	0.9499	1.003	0.3224	1.07	0.6122	0.957	+-	LRP1B, LRPDIT	Intron	LRP1B	168.621	LRP1B	57.133	2	141897301
rs12105292	a	g	0.03622	0.9	0.05974	0.874	0.8179	1.023	?-	LRP1B, LRPDIT	Intron	LRP1B	175.705	LRP1B	50.049	2	141904385
rs4507038	a	g	0.03196	0.898	0.04679	0.868	0.7643	1.03	?-	LRP1B, LRPDIT	Intron	LRP1B	176.747	LRP1B	49.007	2	141905427
rs4352181	a	g	0.2231	0.942	0.8337	1.013	0.9425	0.994	+-	LRP1B, LRPDIT	Intron	LRP1B	183.136	LRP1B	42.618	2	141911816
rs4507039	a	c	0.5204	0.971	0.2283	0.93	0.7745	0.977	--	LRP1B, LRPDIT	Intron	LRP1B	187.211	LRP1B	38.543	2	141915891
rs13029426	a	g	0.5412	0.968	0.2234	0.917	0.6094	1.049	--	LRP1B, LRPDIT	Intron	LRP1B	196.583	LRP1B	29.171	2	141925263
rs6753877	a	g	0.5903	1.039	0.1269	1.157	0.4957	0.922	+-	LRP1B, LRPDIT	Intron	LRP1B	198.318	LRP1B	27.436	2	141926998
rs12993942	a	g	0.2404	1.055	0.7524	1.019	0.9218	1.008	-+	LRP1B, LRPDIT	Intron	LRP1B	198.736	LRP1B	27.018	2	141927416
rs7605083	a	g	0.871	0.991	0.6822	0.97	0.7278	1.035	-+	LRP1B, LRPDIT	Intron	LRP1B	204.557	LRP1B	21.197	2	141933237
rs10928103	a	g	0.6659	0.978	0.6196	0.968	0.631	0.959	--	LRP1B, LRPDIT	Intron	LRP1B	206.298	LRP1B	19.456	2	141934978
rs4622654	a	g	0.056	0.925	0.199	0.934	0.7251	1.025	+-	LRP1B, LRPDIT	Intron	LRP1B	206.823	LRP1B	18.931	2	141935503
rs6429882	a	g	0.1565	0.909	0.5169	0.945	0.1557	0.85	--	LRP1B, LRPDIT	Intron	LRP1B	207.6	LRP1B	18.154	2	141936280
rs4371297	a	g	0.2065	0.949	0.2559	0.94	0.2864	1.081	+-	LRP1B, LRPDIT	Intron	LRP1B	210.632	LRP1B	15.122	2	141939312
rs6429884	a	g	0.2812	1.053	0.5845	1.035	0.2502	1.1	+-	LRP1B, LRPDIT	Intron	LRP1B	213.118	LRP1B	12.636	2	141941798
rs6719026	a	g	0.2599	1.048	0.3282	1.054	0.4054	0.942	-+	LRP1B, LRPDIT	Intron	LRP1B	214.622	LRP1B	11.132	2	141943302
rs4401160	a	g	0.403	0.943	0.1404	0.874	0.9575	1.007	--	LRP1B, LRPDIT	Intron	LRP1B	215.392	LRP1B	10.362	2	141944072
rs13432585	a	g	0.0552	1.083	0.2009	1.072	0.9394	0.995	-+	LRP1B, LRPDIT	Intron	LRP1B	217.948	LRP1B	7.806	2	141946628
rs13393653	a	g	0.01652	1.13	0.01549	1.192	0.3985	0.919	?+	LRP1B, LRPDIT	Intron	LRP1B	217.982	LRP1B	7.772	2	141946662
rs6725282	a	g	0.09262	1.071	0.06759	1.103	0.7526	0.978	-+	LRP1B, LRPDIT	Intron	LRP1B	221.051	LRP1B	4.703	2	141949731
rs6729073	a	g	0.1466	0.941	0.1896	0.931	0.8937	1.01	+-	LRP1B, LRPDIT	Intron	LRP1B	221.955	LRP1B	3.799	2	141950635
rs4544370	a	g	0.01235	1.118	0.1041	1.098	0.4261	1.064	++	LRP1B, LRPDIT	Intron	LRP1B	223.108	LRP1B	2.646	2	141951788
rs4261672	a	g	0.4499	1.085	0.1985	1.204	0.7424	0.941	-+	LRP1B, LRPDIT	Intron	LRP1B	4.495	LRP1B	325.25	2	141959067
rs10496881	a	c	0.6599	1.04	0.2615	1.14	0.7651	1.047	++	LRP1B, LRPDIT	Intron	LRP1B	6.811	LRP1B	322.934	2	141961383
rs9287319	a	g	0.9937	0.999	0.8939	0.988	0.6184	0.94	-+	LRP1B, LRPDIT	Intron	LRP1B	6.892	LRP1B	322.853	2	141961464
rs10496882	a	g	0.1833	0.947	0.5162	0.966	0.9632	0.997	+-	LRP1B, LRPDIT	Intron	LRP1B	7.845	LRP1B	321.9	2	141962417
rs4574055	a	g	0.009757	1.121	0.1037	1.098	0.6038	1.041	++	LRP1B, LRPDIT	Intron	LRP1B	9.925	LRP1B	319.82	2	141964497
rs4340449	a	g	0.09711	1.07	0.1226	1.086	0.8382	0.986	-+	LRP1B, LRPDIT	Intron	LRP1B	16.017	LRP1B	313.728	2	141970589
rs4560051	a	g	0.3705	0.956	0.7527	0.98	0.2296	0.902	-+	LRP1B, LRPDIT	Intron	LRP1B	23.248	LRP1B	306.497	2	141977820
rs7568338	a	c	0.6228	0.965	0.3986	1.093	0.2235	0.843	?+	LRP1B, LRPDIT	Intron	LRP1B	23.46	LRP1B	306.285	2	141978032
rs4591293	a	g	0.04332	1.107	0.06871	1.138	0.1502	0.866	?+	LRP1B, LRPDIT	Intron	LRP1B	23.719	LRP1B	306.026	2	141978291
rs10496884	a	g	0.1174	1.111	0.5724	1.051	0.1212	1.195	++	LRP1B, LRPDIT	Intron	LRP1B	25.298	LRP1B	304.447	2	141979870
rs4575660	a	c	0.5263	1.041	0.6526	0.959	0.09268	1.231	?-	LRP1B, LRPDIT	Intron	LRP1B	25.644	LRP1B	304.101	2	141980216
rs4260183	a	g	0.06915	1.135	0.1574	1.137	0.7372	1.042	+-	LRP1B, LRPDIT	Intron	LRP1B	25.877	LRP1B	303.868	2	141980449
rs10183016	a	g	0.5262	1.072	0.5904	1.078	0.9672	0.992	++	LRP1B, LRPDIT	Intron	LRP1B	42.268	LRP1B	287.477	2	141996840
rs713263	a	g	0.1265	1.065	0.1751	1.075	0.5924	0.962	-+	LRP1B, LRPDIT	Intron	LRP1B	48.244	LRP1B	281.501	2	142002816
rs12617263	a	c	0.001449	0.815	0.006245	0.777	0.6687	0.948	?-	LRP1B, LRPDIT	Intron	LRP1B	48.738	LRP1B	281.007	2	142003310
rs10201404	a	c	0.7843	0.981	0.9715	0.997	0.6259	0.944	+-	LRP1B, LRPDIT	Intron	LRP1B	49.419	LRP1B	280.326	2	142003991
rs16846416	a	g	0.5934	1.052	0.7009	1.05	0.5997	1.092	+-	LRP1B, LRPDIT	Intron	LRP1B	52.585	LRP1B	277.16	2	142007157
rs12052672	a	c	0.1126	0.93	0.634	0.972	0.06717	0.865	-+	LRP1B, LRPDIT	Intron	LRP1B	53.109	LRP1B	276.636	2	142007681
rs7593962	a	c	0.001054	1.149	0.02741	1.129	0.3989	1.065	++	LRP1B, LRPDIT	Intron	LRP1B	61.821	LRP1B	267.924	2	142016393
rs12478973	a	g	0.0007733	0.836	0.01085	0.825	0.7466	0.966	?-	LRP1B, LRPDIT	Intron	LRP1B	71.228	LRP1B	258.517	2	142025800
rs1384661	a	g	0.1586	0.944	0.1622	0.928	0.3251	1.073	+-	LRP1B, LRPDIT	Intron	LRP1B	75.659	LRP1B	254.086	2	142030231
rs16846471	a	c	0.7473	1.022	0.8586	1.016	0.687	1.049	-+	LRP1B, LRPDIT	Intron	LRP1B	79.748	LRP1B	249.997	2	142034320
rs1483148	a	c	0.1696	0.939	0.6401	0.973	0.328	0.926	--	LRP1B, LRPDIT	Intron	LRP1B	81.668	LRP1B	248.077	2	142036240
rs10182090	a	c	0.1256	1.072	0.5963	1.032	0.1344	1.124	++	LRP1B, LRPDIT	Intron	LRP1B	82.129	LRP1B	247.616	2	142036701
rs7602707	a	c	0.1525	0.932	0.581	0.965	0.09473	0.867	--	LRP1B, LRPDIT	Intron	LRP1B	83.606	LRP1B	246.139	2	142038178
rs16846509	a	g	0.4285	0.928	0.8133	0.97	0.3555	0.86	-+	LRP1B, LRPDIT	Intron	LRP1B	86.403	LRP1B	243.342	2	142040975
rs12621499	a	g	0.00113	1.158	0.03224	1.133	0.3627	1.075	++	LRP1B, LRPDIT	Intron	LRP1B	86.434	LRP1B	243.311	2	142041006
rs4363973	a	g	0.002808	0.88	0.05322	0.898	0.4663	0.947	--	LRP1B, LRPDIT	Intron	LRP1B	98.002	LRP1B	231.743	2	142052574
rs17734594	a	c	0.832	1.02	0.5223	1.09	0.5801	0.902	?+	LRP1B, LRPDIT	Intron	LRP1B	100.945	LRP1B	228.8	2	142055517
rs2381190	a	g	0.0008939	1.166	0.02379	1.146	0.5067	1.055	++	LRP1B, LRPDIT	Intron	LRP1B	104.597	LRP1B	225.148	2	142059169
rs10188788	a	c	0.07415	0.9	0.3332	0.929	0.1558	0.865	--	LRP1B, LRPDIT	Intron	LRP1B	106.998	LRP1B	222.747	2	142061570
rs11685267	a	g	0.1401	0.906	0.6452	0.96	0.1365	0.843	-+	LRP1B, LRPDIT	Intron	LRP1B	107.472	LRP1B	222.273	2	142062044
rs6429912	a	g	0.1398	0.941	0.2955	0.946	0.6652	1.031	+-	LRP1B, LRPDIT	Intron	LRP1B	109.353	LRP1B	220.392	2	142063925
rs10178963	a	c	0.04345	0.92	0.1669	0.929	0.4668	0.949	+-	LRP1B, LRPDIT	Intron	LRP1B	111.393	LRP1B	218.352	2	142065965
rs12615851	a	c	0.004421	1.132	0.02991	1.131	0.4791	1.055	++	LRP1B, LRPDIT	Intron	LRP1B	113.86	LRP1B	215.885	2	142068432
rs7575223	a	c	0.1152	1.08	0.2971	1.069	0.3666	1.08	+-	LRP1B, LRPDIT	Intron	LRP1B	120.107	LRP1B	209.638	2	142074679
rs13001145	a	g	0.2442	1.05	0.2301	1.067	0.3942	0.94	-+	LRP1B, LRPDIT	Intron	LRP1B	121.748	LRP1B	207.997	2	142076320
rs16855061	a	g	0.5227	1.058	0.584	1.067	0.3785	1.147	+-	LRP1B, LRPDIT	Intron	LRP1B	125.371	LRP1B	204.374	2	142079943
rs16855065	a	c	0.006836	0.893	0.04387	0.897	0.6015	0.963	--	LRP1B, LRPDIT	Intron	LRP1B	125.539	LRP1B	204.206	2	142080111
rs6709834	a	g	0.4734	1.064	0.4234	1.095	0.8529	0.973	++	LRP1B, LRPDIT	Intron	LRP1B	134.138	LRP1B	195.607	2	142088710
rs7568970	a	g	0.4094	0.95	0.4011	0.934	0.9239	0.99	-+	LRP1B, LRPDIT	Intron	LRP1B	136.276	LRP1B	193.469	2	142090848
rs381978	a	c	0.336	1.072	0.2871	1.106	0.622	1.065	++	LRP1B, LRPDIT	Intron	LRP1B	136.85	LRP1B	192.895	2	142091422
rs446401	a	g	0.4593	1.037	0.5427	1.039	0.3408	1.083	+-	LRP1B, LRPDIT	Intron	LRP1B	137.696	LRP1B	192.049	2	142092268
rs11681602	a	c	0.9706	0.998	0.8986	0.991	0.6657	0.958	-+	LRP1B, LRPDIT	Intron	LRP1B	138.438	LRP1B	191.307	2	142093010
rs6755592	a	g	0.003842	0.859	0.053	0.867	0.236	0.884	?-	LRP1B, LRPDIT	Intron	LRP1B	138.771	LRP1B	190.974	2	142093343
rs10496889	a	g	0.4809	1.07	0.2416	1.159	0.4073	1.154	+-	LRP1B, LRPDIT	Intron	LRP1B	140.873	LRP1B	188.872	2	142095445
rs355579	a	g	0.7824	0.974	0.6639	0.943	0.4002	1.161	?-	LRP1B, LRPDIT	Intron	LRP1B	141.296	LRP1B	188.449	2	142095868
rs355582	a	g	0.2297	1.071	0.2988	1.079	0.4763	1.074	+-	LRP1B, LRPDIT	Intron	LRP1B	142.943	LRP1B	186.802	2	142097515
rs11885120	a	g	0.03387	1.293	0.01891	1.431	0.6624	1.096	++	LRP1B, LRPDIT	Intron	LRP1B	143.734	LRP1B	186.011	2	142098306
rs10928113	a	g	0.5256	0.969	0.701	0.975	0.2797	0.911	-+	LRP1B, LRPDIT	Intron	LRP1B	146.285	LRP1B	183.46	2	142100857
rs17736712	a	g	0.7118	1.021	0.4471	1.057	0.4746	0.934	++	LRP1B, LRPDIT	Intron	LRP1B	147.781	LRP1B	181.964	2	142102353
rs1370324	a	g	0.005159	1.141	0.02806	1.145	0.555	1.049	++	LRP1B, LRPDIT	Intron	LRP1B	148.889	LRP1B	180.856	2	142103461
rs355600	a	c	0.7409	0.979	0.7241	0.971	0.6117	1.058	+-	LRP1B, LRPDIT	Intron	LRP1B	154.235	LRP1B	175.51	2	142108807
rs10496890	a	g	0.5541	0.96	0.6239	0.958	0.9507	0.993	+-	LRP1B, LRPDIT	Intron	LRP1B	154.253	LRP1B	175.492	2	142108825
rs2890601	a	g	0.8665	0.991	0.5453	0.958	0.4058	1.08	+-	LRP1B, LRPDIT	Intron	LRP1B	166.853	LRP1B	162.892	2	142121425
rs1437352	a	g	0.09009	1.073	0.1532	1.079	0.4535	0.947	++	LRP1B, LRPDIT	Intron	LRP1B	170.507	LRP1B	159.238	2	142125079
rs355562	a	c	0.1028	0.927	0.2829	0.937	0.665	1.035	--	LRP1B, LRPDIT	Intron	LRP1B	173.3	LRP1B	156.445	2	142127872
rs17737803	a	c	0.06091	0.922	0.05811	0.899	0.1584	1.113	--	LRP1B, LRPDIT	Intron	LRP1B	174.093	LRP1B	155.652	2	142128665
rs2196598	a	g	0.07068	0.887	0.1572	0.873	0.8838	0.981	?-	LRP1B, LRPDIT	Intron	LRP1B	176.429	LRP1B	153.316	2	142131001
rs355535	a	c	0.8958	1.012	0.5118	1.084	0.5177	0.904	++	LRP1B, LRPDIT	Intron	LRP1B	183.398	LRP1B	146.347	2	142137970
rs11898305	a	g	0.681	1.029	0.6485	1.042	0.2986	1.131	+-	LRP1B, LRPDIT	Intron	LRP1B	185.691	LRP1B	144.054	2	142140263
rs4954921	a	g	0.9517	1.004	0.9661	1.004	0.9505	0.993	-+	LRP1B, LRPDIT	Intron	LRP1B	185.975	LRP1B	143.77	2	142140547
rs12691618	a	g	0.1737	1.074	0.6281	1.036	0.7131	0.962	?+	LRP1B, LRPDIT	Intron	LRP1B	190.064	LRP1B	139.681	2	142144636
rs355546	a	g	0.837	0.981	0.5166	0.924	0.4951	1.112	--	LRP1B, LRPDIT	Intron	LRP1B	192.49	LRP1B	137.255	2	142147062
rs16846822	a	g	0.2217	0.897	0.4635	0.92	0.3212	0.863	--	LRP1B, LRPDIT	Intron	LRP1B	193.437	LRP1B	136.308	2	142148009
rs164975	a	c	0.1619	1.059	0.4034	1.045	0.1144	0.893	-+	LRP1B, LRPDIT	Intron	LRP1B	196.811	LRP1B	132.934	2	142151383
rs164979	a	g	0.2274	0.928	0.149	0.89	0.5288	1.069	--	LRP1B, LRPDIT	Intron	LRP1B	198.357	LRP1B	131.388	2	142152929
rs7560557	a	g	0.07627	0.852	0.1142	0.831	0.7553	0.952	--	LRP1B, LRPDIT	Intron	LRP1B	199.049	LRP1B	130.696	2	142153621
rs1437351	a	c	0.06993	1.078	0.1612	1.079	0.3197	0.932	++	LRP1B, LRPDIT	Intron	LRP1B	202.008	LRP1B	127.737	2	142156580
rs2196599	a	g	0.4638	1.034	0.7866	1.016	0.4744	0.946	++	LRP1B, LRPDIT	Intron	LRP1B	220.214	LRP1B	109.531	2	142174786
rs2381155	a	g	0.4263	1.037	0.6001	1.031	0.411	0.938	++	LRP1B, LRPDIT	Intron	LRP1B	226.024	LRP1B	103.721	2	142180596
rs16846925	a	g	0.3974	1.058	0.3194	1.091	0.1679	1.174	+-	LRP1B, LRPDIT	Intron	LRP1B	229.164	LRP1B	100.581	2	142183736
rs1370328	a	g	0.874	1.008	0.9594	1.003	0.2221	1.11	+-	LRP1B, LRPDIT	Intron	LRP1B	230.34	LRP1B	99.405	2	142184912
rs1370327	a	g	0.6239	1.02	0.7404	1.018	0.07282	0.88	-+	LRP1B, LRPDIT	Intron	LRP1B	230.49	LRP1B	99.255	2	142185062
rs7570091	a	c	0.4865	0.946	0.1916	0.873	0.2411	0.846	-+	LRP1B, LRPDIT	Intron	LRP1B	233.598	LRP1B	96.147	2	142188170
rs1437349	a	g	0.5148	0.973	0.9531	1.003	0.3553	1.069	+-	LRP1B, LRPDIT	Intron	LRP1B	239.172	LRP1B	90.573	2	142193744
rs1816607	a	c	0.2208	0.937	0.4731	0.947	0.6757	1.044	?-	LRP1B, LRPDIT	Intron	LRP1B	240.14	LRP1B	89.605	2	142194712
rs10496892	a	g	0.539	1.026	0.472	1.039	0.04519	0.865	-+	LRP1B, LRPDIT	Intron	LRP1B	240.57	LRP1B	89.175	2	142195142
rs13009867	a	g	0.8476	0.99	0.4797	1.048	0.09537	0.866	++	LRP1B, LRPDIT	Intron	LRP1B	246.156	LRP1B	83.589	2	142200728
rs13024316	a	g	0.9086	0.994	0.446	0.951	0.2205	1.113	--	LRP1B, LRPDIT	Intron	LRP1B	248.151	LRP1B	81.594	2	142202723
rs2164694	a	g	0.2713	1.046	0.4806	1.038	0.1466	0.9	++	LRP1B, LRPDIT	Intron	LRP1B	248.299	LRP1B	81.446	2	142202871
rs2118272	a	g	0.4718	0.963	0.9469	1.005	0.8872	1.013	+-	LRP1B, LRPDIT	Intron	LRP1B	248.669	LRP1B	81.076	2	142203241
rs906649	a	g	0.2948	1.082	0.2625	1.114	0.791	1.035	+-	LRP1B, LRPDIT	Intron	LRP1B	249.347	LRP1B	80.398	2	142203919
rs906648	a	c	0.7959	1.011	0.8952	1.007	0.7153	1.027	+-	LRP1B, LRPDIT	Intron	LRP1B	250.427	LRP1B	79.318	2	142204999
rs754943	a	g	0.6859	1.018	0.5215	1.038	0.8226	0.983	-+	LRP1B, LRPDIT	Intron	LRP1B	250.576	LRP1B	79.169	2	142205148
rs1813194	a	g	0.4926	1.034	0.566	1.038	0.405	1.076	-+	LRP1B, LRPDIT	Intron	LRP1B	251.709	LRP1B	78.036	2	142206281
rs1437336	a	c	0.9283	0.994	0.8963	1.012	0.8571	0.979	-+	LRP1B, LRPDIT	Intron	LRP1B	253.405	LRP1B	76.34	2	142207977
rs1898422	a	c	0.3942	0.955	0.2783	0.927	0.5037	0.938	+-	LRP1B, LRPDIT	Intron	LRP1B	256.917	LRP1B	72.828	2	142211489
rs17802099	a	g	0.2556	0.934	0.05371	0.858	0.879	1.016	--	LRP1B, LRPDIT	Intron	LRP1B	260.255	LRP1B	69.49	2	142214827
rs6758126	a	g	0.4295	1.038	0.8184	1.014	0.9758	1.003	+-	LRP1B, LRPDIT	Intron	LRP1B	262.032	LRP1B	67.713	2	142216604
rs1036505	a	c	0.6999	0.984	0.7276	0.981	0.6511	1.033	+-	LRP1B, LRPDIT	Intron	LRP1B	266.4	LRP1B	63.345	2	142220972
rs10496893	a	c	0.7353	0.983	0.9916	1.001	0.5695	1.053	-+	LRP1B, LRPDIT	Intron	LRP1B	267.628	LRP1B	62.117	2	142222200
rs10496894	a	g	0.9965	1	0.7089	1.03	0.1056	1.181	+-	LRP1B, LRPDIT	Intron	LRP1B	268.264	LRP1B	61.481	2	142222836
rs1437347	a	g	0.6676	1.022	0.978	1.002	0.8905	1.014	?+	LRP1B, LRPDIT	Intron	LRP1B	271.468	LRP1B	58.277	2	142226040
rs10928120	a	c	0.5444	1.029	0.3877	1.053	0.07741	1.152	-+	LRP1B, LRPDIT	Intron	LRP1B	275.029	LRP1B	54.716	2	142229601
rs9287324	a	g	0.1984	1.054	0.2546	1.062	0.4565	1.054	-+	LRP1B, LRPDIT	Intron	LRP1B	278.405	LRP1B	51.34	2	142232977
rs16847060	a	g	0.1065	1.142	0.1855	1.153	0.01169	1.415	++	LRP1B, LRPDIT	Intron	LRP1B	279.33	LRP1B	50.415	2	142233902
rs10193328	a	g	0.3801	1.042	0.6674	1.027	0.6411	0.963	-+	LRP1B, LRPDIT	Intron	LRP1B	279.566	LRP1B	50.179	2	142234138
rs16847064	a	g	0.5038	1.053	0.856	1.018	0.8947	0.982	+-	LRP1B, LRPDIT	Intron	LRP1B	280.5	LRP1B	49.245	2	142235072
rs12472731	a	g	0.4442	0.954	0.7715	0.976	0.8786	1.017	-+	LRP1B, LRPDIT	Intron	LRP1B	284.299	LRP1B	45.446	2	142238871
rs1866024	a	g	0.3098	1.058	0.6033	1.038	0.7128	0.965	++	LRP1B, LRPDIT	Intron	LRP1B	286.271	LRP1B	43.474	2	142240843
rs4954923	a	g	0.05678	0.911	0.4762	0.955	0.09393	0.872	--	LRP1B, LRPDIT	Intron	LRP1B	288.998	LRP1B	40.747	2	142243570
rs10928122	a	c	0.008601	0.888	0.12	0.912	0.4668	0.945	-+	LRP1B, LRPDIT	Intron	LRP1B	292.018	LRP1B	37.727	2	142246590
rs10183908	a	g	0.4463	0.969	0.3971	0.956	0.41	1.06	-+	LRP1B, LRPDIT	Intron	LRP1B	294.316	LRP1B	35.429	2	142248888
rs7558916	a	g	0.4921	0.972	0.4364	0.96	0.4023	1.061	-+	LRP1B, LRPDIT	Intron	LRP1B	295.617	LRP1B	34.128	2	142250189
rs16847151	a	g	0.1076	1.158	0.3632	1.114	0.01841	1.5	+-	LRP1B, LRPDIT	Intron	LRP1B	297.286	LRP1B	32.459	2	142251858
rs10496896	a	g	0.5244	1.026	0.3741	1.048	0.4751	0.95	+-	LRP1B, LRPDIT	Intron	LRP1B	298.717	LRP1B	31.028	2	142253289
rs2217964	a	c	0.397	0.965	0.9164	1.006	0.125	0.894	+-	LRP1B, LRPDIT	Intron	LRP1B	299.131	LRP1B	30.614	2	142253703
rs7584645	a	g	0.7991	1.02	0.3907	0.91	0.936	0.988	?-	LRP1B, LRPDIT	Intron	LRP1B	302.138	LRP1B	27.607	2	142256710
rs972485	a	g	0.08228	1.091	0.636	1.031	0.08184	1.156	+-	LRP1B, LRPDIT	Intron	LRP1B	327.19	LRP1B	2.555	2	142281762
rs974974	a	c	0.6451	0.977	0.7954	0.981	0.2295	0.887	?-	LRP1B, LRPDIT	Intron	LRP1B	328.908	LRP1B	0.837	2	142283480
rs974973	a	g	0.901	0.995	0.3439	1.055	0.06804	0.874	++	LRP1B, LRPDIT	Intron	LRP1B	329.116	LRP1B	0.629	2	142283688
rs1866026	a	g	0.6244	1.027	0.925	0.993	0.1051	1.185	?-	LRP1B, LRPDIT	Intron	LRPDIT	0.495	LRP1B	319.751	2	142284935
rs10928126	a	g	0.04865	0.874	0.1689	0.884	0.7955	1.031	--	LRP1B, LRPDIT	Intron	LRPDIT	1.129	LRP1B	319.117	2	142285569
rs7584919	a	c	0.1732	1.111	0.4229	1.085	0.05464	1.319	+-	LRP1B, LRPDIT	Intron	LRPDIT	4.62	LRP1B	315.626	2	142289060
rs10206213	a	g	0.07879	1.128	0.2183	1.116	0.6409	0.947	++	LRP1B, LRPDIT	Intron	LRPDIT	6.461	LRP1B	313.785	2	142290901
rs352973	a	c	0.6099	1.025	0.6824	1.026	0.3069	1.086	+-	LRP1B, LRPDIT	Intron	LRPDIT	14.293	LRP1B	305.953	2	142298733
rs11886631	a	g	0.02197	1.113	0.04029	1.135	0.4538	1.062	++	LRP1B, LRPDIT	Intron	LRPDIT	15.431	LRP1B	304.815	2	142299871
rs352980	a	c	0.3611	0.962	0.815	0.987	0.6567	0.967	-+	LRP1B, LRPDIT	Intron	LRPDIT	18.23	LRP1B	302.016	2	142302670
rs6721397	a	c	0.1211	0.937	0.477	0.962	0.1553	0.901	--	LRP1B, LRPDIT	Intron	LRPDIT	23.966	LRP1B	296.28	2	142308406
rs11884813	a	g	0.2464	1.065	0.3755	1.066	0.7597	0.972	++	LRP1B, LRPDIT	Intron	LRPDIT	24.59	LRP1B	295.656	2	142309030
rs10203777	a	g	0.8976	0.992	0.4165	0.939	0.243	1.134	-+	LRP1B, LRPDIT	Intron	LRPDIT	24.723	LRP1B	295.523	2	142309163
rs352985	a	g	0.008711	0.883	0.07756	0.897	0.5911	0.956	--	LRP1B, LRPDIT	Intron	LRPDIT	25.713	LRP1B	294.533	2	142310153
rs1541976	a	c	0.1398	1.078	0.4142	1.061	0.3825	0.916	?+	LRP1B, LRPDIT	Intron	LRPDIT	34.942	LRP1B	285.304	2	142319382
rs10496902	a	g	0.7433	0.971	0.8981	0.984	0.833	0.963	?-	LRP1B, LRPDIT	Intron	LRPDIT	36.041	LRP1B	284.205	2	142320481
rs10176459	a	c	0.6162	1.027	0.1796	1.096	0.283	0.902	++	LRP1B, LRPDIT	Intron	LRPDIT	39.596	LRP1B	280.65	2	142324036
rs10496903	a	c	0.04285	0.911	0.1688	0.92	0.5121	1.054	--	LRP1B, LRPDIT	Intron	LRPDIT	40.813	LRP1B	279.433	2	142325253
rs13018903	a	g	0.8863	0.993	0.6569	1.028	0.4677	0.943	++	LRP1B, LRPDIT	Intron	LRPDIT	40.993	LRP1B	279.253	2	142325433
rs1898016	a	g	0.1103	0.92	0.7811	0.979	0.6538	1.047	?-	LRP1B, LRPDIT	Intron	LRPDIT	41.634	LRP1B	278.612	2	142326074
rs13400934	a	g	0.607	1.028	0.2528	1.082	0.3376	0.912	++	LRP1B, LRPDIT	Intron	LRPDIT	46.375	LRP1B	273.871	2	142330815
rs16847403	a	g	0.03301	1.102	0.07037	1.115	0.432	0.94	++	LRP1B, LRPDIT	Intron	LRPDIT	48.099	LRP1B	272.147	2	142332539
rs13019219	a	g	0.9918	1.001	0.554	1.05	0.6829	0.955	?+	LRP1B, LRPDIT	Intron	LRPDIT	54.769	LRP1B	265.477	2	142339209
rs12691624	a	g	0.3981	1.036	0.2878	1.059	0.9678	1.003	++	LRP1B, LRPDIT	Intron	LRPDIT	55.865	LRP1B	264.381	2	142340305
rs13007371	a	g	0.4642	1.031	0.3699	1.05	0.998	1	++	LRP1B, LRPDIT	Intron	LRPDIT	56.783	LRP1B	263.463	2	142341223
rs10439187	a	g	0.6934	1.021	0.3046	1.073	0.2856	0.903	++	LRP1B, LRPDIT	Intron	LRPDIT	62.273	LRP1B	257.973	2	142346713
rs2053173	a	g	0.7935	0.986	0.2961	0.931	0.2643	1.113	--	LRP1B, LRPDIT	Intron	LRPDIT	66.15	LRP1B	254.096	2	142350590
rs10496905	a	g	0.7922	0.982	0.9256	1.008	0.7453	1.038	+-	LRP1B, LRPDIT	Intron	LRPDIT	68.49	LRP1B	251.756	2	142352930
rs12613827	a	g	0.2008	0.931	0.6041	0.96	0.9855	0.998	?-	LRP1B, LRPDIT	Intron	LRPDIT	68.937	LRP1B	251.309	2	142353377
rs1369529	a	g	0.05211	1.147	0.8644	0.983	0.3495	1.132	?-	LRP1B, LRPDIT	Intron	LRPDIT	69.496	LRP1B	250.75	2	142353936
rs1435591	a	g	0.1416	0.919	0.7341	1.026	0.5518	0.944	++	LRP1B, LRPDIT	Intron	LRPDIT	71.798	LRP1B	248.448	2	142356238
rs1991997	a	g	0.09548	1.071	0.1866	1.073	0.2706	0.924	++	LRP1B, LRPDIT	Intron	LRPDIT	78.393	LRP1B	241.853	2	142362833
rs7593594	a	g	0.08637	1.073	0.22	1.068	0.3247	0.932	++	LRP1B, LRPDIT	Intron	LRPDIT	80.26	LRP1B	239.986	2	142364700
rs1561019	a	g	0.07947	0.93	0.2183	0.935	0.4176	1.061	--	LRP1B, LRPDIT	Intron	LRPDIT	86.817	LRP1B	233.429	2	142371257
rs1435601	a	g	0.25	1.075	0.7993	0.979	0.9253	1.01	--	LRP1B, LRPDIT	Intron	LRPDIT	98.033	LRP1B	222.213	2	142382473
rs1529869	a	g	0.1717	1.07	0.09238	1.126	0.9359	0.992	?+	LRP1B, LRPDIT	Intron	LRPDIT	100.606	LRP1B	219.64	2	142385046
rs1898018	a	g	0.04746	1.086	0.2169	1.069	0.5424	0.957	++	LRP1B, LRPDIT	Intron	LRPDIT	103.197	LRP1B	217.049	2	142387637
rs1369542	a	g	0.3123	1.051	0.1719	1.1	0.6672	0.958	?+	LRP1B, LRPDIT	Intron	LRPDIT	111.242	LRP1B	209.004	2	142395682
rs956958	a	g	0.1022	0.926	0.07175	0.897	0.8742	1.013	--	LRP1B, LRPDIT	Intron	LRPDIT	133.882	LRP1B	186.364	2	142418322
rs7564502	a	g	0.135	0.94	0.707	0.98	0.7822	1.02	--	LRP1B, LRPDIT	Intron	LRPDIT	171.151	LRP1B	149.095	2	142455591
rs1898020	a	g	0.7036	0.979	0.9681	1.003	0.8063	0.976	+-	LRP1B, LRPDIT	Intron	LRPDIT	174.48	LRP1B	145.766	2	142458920
rs10496909	a	g	0.618	0.976	0.4516	0.953	0.3309	0.922	--	LRP1B, LRPDIT	Intron	LRPDIT	176.504	LRP1B	143.742	2	142460944
rs1435609	a	g	0.2494	0.951	0.968	1.002	0.9268	1.007	+-	LRP1B, LRPDIT	Intron	LRPDIT	182.507	LRP1B	137.739	2	142466947
rs6429942	a	g	0.7673	0.984	0.9771	1.002	0.9482	0.994	+-	LRP1B, LRPDIT	Intron	LRPDIT	183.094	LRP1B	137.152	2	142467534
rs6735141	a	g	0.1583	0.937	0.5215	0.962	0.396	0.934	--	LRP1B, LRPDIT	Intron	LRPDIT	184.04	LRP1B	136.206	2	142468480
rs720755	a	g	0.1453	0.941	0.6057	0.972	0.4543	0.948	+-	LRP1B, LRPDIT	Intron	LRPDIT	186.114	LRP1B	134.132	2	142470554
rs1191972	a	g	0.7638	1.012	0.6454	1.025	0.1491	0.902	-+	LRP1B, LRPDIT	Intron	LRPDIT	195.395	LRP1B	124.851	2	142479835
rs13382469	a	g	0.6815	0.952	0.6452	1.079	0.5898	1.127	?+	LRP1B, LRPDIT	Intron	LRPDIT	196.377	LRP1B	123.869	2	142480817
rs1191974	a	g	0.09992	0.889	0.3686	0.919	0.08575	0.813	-+	LRP1B, LRPDIT	Intron	LRPDIT	200.548	LRP1B	119.698	2	142484988
rs7597320	a	g	0.1169	1.07	0.3528	1.054	0.8666	1.013	++	LRP1B, LRPDIT	Intron	LRPDIT	208.471	LRP1B	111.775	2	142492911
rs10496911	a	g	0.4263	0.931	0.1556	0.843	0.1366	0.794	--	LRP1B, LRPDIT	Intron	LRPDIT	215.467	LRP1B	104.779	2	142499907
rs11677303	a	g	0.9615	0.998	0.8721	1.01	0.7618	0.973	-+	LRP1B, LRPDIT	Intron	LRPDIT	226.748	LRP1B	93.498	2	142511188
rs1375617	a	g	0.4833	0.939	0.2082	0.862	0.4759	0.898	--	LRP1B, LRPDIT	Intron	LRPDIT	230.969	LRP1B	89.277	2	142515409
rs2029142	a	g	0.2624	1.059	0.8271	1.016	0.875	1.016	?+	LRP1B, LRPDIT	Intron	LRPDIT	233.971	LRP1B	86.275	2	142518411
rs4662370	a	c	0.08249	1.079	0.5921	1.031	0.4714	1.056	++	LRP1B, LRPDIT	Intron	LRPDIT	244.639	LRP1B	75.607	2	142529079
rs4662219	a	g	0.6229	0.98	0.07506	0.907	0.9805	1.002	--	LRP1B, LRPDIT	Intron	LRPDIT	256.167	LRP1B	64.079	2	142540607
rs1449477	a	c	0.7056	0.984	0.4356	1.043	0.8816	1.011	++	LRP1B, LRPDIT	Intron	LRPDIT	259.938	LRP1B	60.308	2	142544378
rs1449478	a	g	0.7289	0.986	0.4357	1.043	0.8988	1.009	++	LRP1B, LRPDIT	Intron	LRPDIT	260.014	LRP1B	60.232	2	142544454
rs6744928	a	g	0.7212	1.015	0.09613	1.095	0.9403	0.995	++	LRP1B, LRPDIT	Intron	LRPDIT	265.357	LRP1B	54.889	2	142549797
rs13398962	a	g	0.8803	1.008	0.7607	0.98	0.3932	1.082	+-	LRP1B, LRPDIT	Intron	LRPDIT	267.761	LRP1B	52.485	2	142552201
rs1449480	a	g	0.422	1.041	0.6722	0.973	0.3969	1.074	--	LRP1B, LRPDIT	Intron	LRPDIT	267.809	LRP1B	52.437	2	142552249
rs10190170	a	c	0.3924	1.043	0.6605	0.972	0.4041	1.073	--	LRP1B, LRPDIT	Intron	LRPDIT	270.809	LRP1B	49.437	2	142555249
rs956800	a	g	0.4171	0.955	0.6434	0.963	0.4359	0.916	?-	LRP1B, LRPDIT	Intron	LRPDIT	272.26	LRP1B	47.986	2	142556700
rs957376	a	g	0.7823	0.989	0.3876	1.048	0.8533	1.013	++	LRP1B, LRPDIT	Intron	LRPDIT	272.954	LRP1B	47.292	2	142557394
rs1001628	a	c	0.4739	0.961	0.7234	0.975	0.7522	1.031	+-	LRP1B, LRPDIT	Intron	LRPDIT	300.177	LRP1B	20.069	2	142584617
rs970600	a	g	0.4242	1.04	0.4732	0.955	0.5222	1.055	+-	LRP1B, LRPDIT	Intron	LRPDIT	310.927	LRP1B	9.319	2	142595367
rs2381203	a	g	0.9281	0.996	0.1673	0.928	0.5182	0.954	--	LRP1B, LRPDIT	Intron	LRPDIT	312.632	LRP1B	7.614	2	142597072
rs10496915	a	c	0.1132	0.916	0.3736	0.937	0.1639	0.877	--	LRP1B, LRPDIT	Intron	LRPDIT	314.623	LRP1B	5.623	2	142599063
rs1349224	a	g	0.4754	1.043	0.3459	1.075	0.712	0.961	-+	LRP1B, LRPDIT	Intron	LRPDIT	316.178	LRP1B	4.068	2	142600618
rs1349223	a	g	0.06571	0.921	0.1459	0.919	0.3807	0.934	--	LRP1B, LRPDIT	Intron	LRPDIT	316.278	LRP1B	3.968	2	142600718

## Sheet: CDKN2B
MarkerName	Allele1	Allele2	P-value-overall	OR-overall	P-value-HPG	OR-HPG	P-value-NPG	OR-NPG	Direction	Gene	Location	5'gene	5'dist(kb)	3'gene	3'dist(kb)	CHR	BP
rs3218020	a	g	5.49e-09	1.347	0.008169	1.211	0.0004675	1.413	?+	CDKN2BAS, MTAP	Intron	CDKN2BAS	2.712	CDKN2B	5.029	9	21987872
rs2811712	a	g	0.9592	1.003	0.9551	1.005	0.4693	0.921	+-	CDKN2BAS, MTAP	Intron	CDKN2BAS	2.875	CDKN2B	4.866	9	21988035
rs3218018	a	c	0.7854	0.981	0.8617	0.984	0.3037	0.882	+-	CDKN2BAS, MTAP	Intron	CDKN2BAS	2.979	CDKN2B	4.762	9	21988139
rs3217992	a	g	3.34e-15	1.391	3.64e-05	1.253	1.75e-10	1.595	++	CDKN2B, CDKN2BAS, MTAP	Exon	in	0	in	0	9	21993223
rs1063192	a	g	2.3e-17	1.432	3.21e-05	1.255	1.13e-11	1.677	++	CDKN2B, CDKN2BAS, MTAP	Exon	in	0	in	0	9	21993367
rs2069422	a	c	0.9645	1.003	0.9705	0.997	0.5133	0.926	+-	CDKN2B, CDKN2BAS, MTAP	Intron	CDKN2B	1.78	CDKN2B	0.647	9	21998026
rs573687	a	g	1.28e-14	0.713	0.001963	0.84	3.07e-11	0.583	--	CDKN2BAS, MTAP	Intron	CDKN2B	2.33	CDKN2BAS	17.789	9	22001642
rs13298881	a	g	1.47e-05	0.751	0.01449	0.813	0.008035	0.745	--	CDKN2BAS, MTAP	Intron	CDKN2B	2.739	CDKN2BAS	17.38	9	22002051
rs545226	a	g	2.82e-07	0.772	0.06763	0.878	0.003765	0.752	?-	CDKN2BAS, MTAP	Intron	CDKN2B	3.11	CDKN2BAS	17.009	9	22002422
rs7049105	a	g	6.94e-17	0.708	0.0001299	0.815	2.96e-10	0.631	--	CDKN2BAS, MTAP	Intron	CDKN2B	19.489	CDKN2BAS	0.63	9	22018801

## Sheet: SIX1SIX6
MarkerName	Allele1	Allele2	P-value-overall	OR-overall	P-value-HPG	OR-HPG	P-value-NPG	OR-NPG	Direction	Gene	Location	5'gene	5'dist(kb)	3'gene	3'dist(kb)	CHR	BP
rs10483727	a	g	3.87e-11	1.315	6.67e-07	1.305	8.66e-05	1.326	++	0	Intergenic	C14orf39	17.767	SIX6	5.406	14	60040284
rs1018533	a	g	5.43e-08	1.269	9.21e-05	1.248	0.002902	1.25	++	0	Intergenic	C14orf39	18.373	SIX6	4.8	14	60040890
rs1010053	a	g	9.48e-08	0.794	3.26e-05	0.793	0.007478	0.819	--	0	Intergenic	SIX6	4.562	SIX1	128.329	14	60052840
rs12436579	a	c	1.42e-06	0.808	0.002179	0.84	0.008016	0.82	--	0	Intergenic	SIX6	10.712	SIX1	122.179	14	60058990
rs7152532	a	g	2.62e-05	1.227	0.003043	1.203	0.09809	1.147	++	0	Intergenic	SIX6	22.14	SIX1	110.751	14	60070418
rs1955700	a	g	0.01589	1.173	0.1167	1.144	0.0258	1.28	--	0	Intergenic	SIX6	27.1	SIX1	105.791	14	60075378
rs10142401	a	g	0.02486	1.16	0.142	1.134	0.02569	1.279	?+	0	Intergenic	SIX6	55.891	SIX1	77	14	60104169
rs12436632	a	g	0.02747	1.196	0.2256	1.149	0.02641	1.402	--	0	Intergenic	SIX6	56.499	SIX1	76.392	14	60104777
rs767602	a	c	0.03205	0.867	0.2073	0.896	0.05217	0.804	++	0	Intergenic	SIX6	60.878	SIX1	72.013	14	60109156
rs2224410	a	g	0.07794	1.132	0.4003	1.08	0.08371	1.224	++	0	Intergenic	SIX6	67.956	SIX1	64.935	14	60116234
rs10873125	a	g	0.1169	0.895	0.5295	0.944	0.07665	0.812	++	0	Intergenic	SIX6	74.536	SIX1	58.355	14	60122814
rs1955688	a	g	0.1222	0.896	0.5386	0.944	0.09011	0.818	++	0	Intergenic	SIX6	94.35	SIX1	38.541	14	60142628
rs8004736	a	g	0.2062	1.095	0.7818	1.026	0.1201	1.203	--	0	Intergenic	SIX6	120.099	SIX1	12.792	14	60168377

## Sheet: SYCL1LTBP3
MarkerName	Allele1	Allele2	P-value-overall	OR-overall	P-value-HPG	OR-HPG	P-value-NPG	OR-NPG	Direction	Gene	Location	5'gene	5'dist(kb)	3'gene	3'dist(kb)	CHR	BP
rs10896012	a	g	0.4312	1.042	0.9179	1.007	0.2589	1.11	+-	0	Intergenic	DKFZp686B0790	7.382	SCYL1	14.086	11	65035037
rs1787663	a	c	0.1225	0.931	0.3781	0.948	0.1413	0.887	--	SCYL1	Intron	SCYL1	0.242	SCYL1	3.269	11	65051406
rs10896016	a	g	0.756	1.014	0.703	1.022	0.9953	1.001	-+	0	Intergenic	LTBP3	10.275	SSSCA1	2.237	11	65092281

[truncated: 7 more sheets: CHEK2, DCLK1, SIRPA, RNF24PANK2, RERE, IGFBP2, DCLK3]
